# Supplementary material for: High‐Pressure Synthesis of Crystalline Double‐Layer Carbon Nitride Networks Stabilized in Bi7C10N18(N3(1‐ x )O3 x )
Source: Angew Chem Int Ed Engl. 2025 Jul 23;64(35):e202506406. doi: 10.1002/anie.202506406 (PMC12377433; doi:10.1002/anie.202506406)
Supplement: Supplementary file 2 — Supporting Information [file ANIE-64-e202506406-s002.zip]

Archive with 1 entries (1 files):
- Bi7C10N19O2_34GPa_ICSD.cif
