# Supplementary material for: High‐Pressure Synthesis of Crystalline Double‐Layer Carbon Nitride Networks Stabilized in Bi7C10N18(N3(1‐ x )O3 x )
Source: Angew Chem Int Ed Engl. 2025 Jul 23;64(35):e202506406. doi: 10.1002/anie.202506406 (PMC12377433; doi:10.1002/anie.202506406)
Supplement: Supplementary file 2 — Supporting Information [file ANIE-64-e202506406-s002.zip › Bi7C10N19O2_34GPa_ICSD.cif]

data_lbdom3t2
_audit_creation_date               2025-02-16
_audit_creation_method
;
Olex2 1.5
(compiled 2024.02.16 svn.r378c4104 for OlexSys, GUI svn.r6928)
;
_shelx_SHELXL_version_number       '2014/7'
_audit_contact_author_address      ?
_audit_contact_author_email        ?
_audit_contact_author_name         ''
_audit_contact_author_phone        ?
_publ_contact_author_id_orcid      ?
_publ_section_references
;
Dolomanov, O.V., Bourhis, L.J., Gildea, R.J, Howard, J.A.K. & Puschmann, H.
 (2009), J. Appl. Cryst. 42, 339-341.

Sheldrick, G.M. (2015). Acta Cryst. C71, 3-8.
;
_chemical_name_common              ?
_chemical_name_systematic          Bi7C10N19O2
_chemical_formula_moiety           'Bi7 C10 N19 O2'
_chemical_formula_sum              'C10 Bi7 N19 O2'
_chemical_formula_weight           1881.15
_chemical_melting_point            ?
_chemical_oxdiff_formula           'Bi C N'
loop_
  _atom_type_symbol
  _atom_type_description
  _atom_type_scat_dispersion_real
  _atom_type_scat_dispersion_imag
  _atom_type_scat_source
 'Bi' 'Bi' -0.8040 2.4523
 'International Tables Vol C Tables 4.2.6.8 and 6.1.1.4'
 'C' 'C' -0.0010 0.0002 'International Tables Vol C Tables 4.2.6.8 and 6.1.1.4'
 'N' 'N' -0.0012 0.0004 'International Tables Vol C Tables 4.2.6.8 and 6.1.1.4'
 'O' 'O' -0.0010 0.0008 'International Tables Vol C Tables 4.2.6.8 and 6.1.1.4'

_shelx_space_group_comment
;
The symmetry employed for this shelxl refinement is uniquely defined
by the following loop, which should always be used as a source of
symmetry information in preference to the above space-group names.
They are only intended as comments.
;
_space_group_crystal_system        'trigonal'
_space_group_IT_number             163
_space_group_name_H-M_alt          'P -3 1 c'
_space_group_name_Hall             '-P 3 2c'
loop_
  _space_group_symop_operation_xyz
 'x, y, z'
 '-y, x-y, z'
 '-x+y, -x, z'
 '-y, -x, -z+1/2'
 '-x+y, y, -z+1/2'
 'x, x-y, -z+1/2'
 '-x, -y, -z'
 'y, -x+y, -z'
 'x-y, x, -z'
 'y, x, z-1/2'
 'x-y, -y, z-1/2'
 '-x, -x+y, z-1/2'

_cell_length_a                     6.3338(7)
_cell_length_b                     6.3338(7)
_cell_length_c                     19.495(2)
_cell_angle_alpha                  90
_cell_angle_beta                   90
_cell_angle_gamma                  120
_cell_volume                       677.31(17)
_cell_formula_units_Z              2
_cell_measurement_reflns_used      1277
_cell_measurement_temperature      293(2)
_cell_measurement_theta_max        16.8610
_cell_measurement_theta_min        1.5630
_shelx_estimated_absorpt_T_max     0.991
_shelx_estimated_absorpt_T_min     0.991
_exptl_absorpt_coefficient_mu      9.237
_exptl_absorpt_correction_T_max    1.00000
_exptl_absorpt_correction_T_min    0.94325
_exptl_absorpt_correction_type     multi-scan
_exptl_absorpt_process_details
;
CrysAlisPro 1.171.43.116a (Rigaku Oxford Diffraction, 2024)
Empirical absorption correction using spherical harmonics,
implemented in SCALE3 ABSPACK scaling algorithm.
;
_exptl_absorpt_special_details     ?
_exptl_crystal_colour              'metallic dark gray'
_exptl_crystal_colour_lustre       metallic
_exptl_crystal_colour_modifier     dark
_exptl_crystal_colour_primary      gray
_exptl_crystal_density_diffrn      9.224
_exptl_crystal_density_meas        ?
_exptl_crystal_density_method      ?
_exptl_crystal_description         irregular
_exptl_crystal_F_000               1580
_exptl_crystal_size_max            0.001
_exptl_crystal_size_mid            0.001
_exptl_crystal_size_min            0.001
_exptl_transmission_factor_max     ?
_exptl_transmission_factor_min     ?
_diffrn_reflns_av_R_equivalents    0.0357
_diffrn_reflns_av_unetI/netI       0.0510
_diffrn_reflns_Laue_measured_fraction_full  0.912
_diffrn_reflns_Laue_measured_fraction_max  0.558
_diffrn_reflns_limit_h_max         12
_diffrn_reflns_limit_h_min         -12
_diffrn_reflns_limit_k_max         7
_diffrn_reflns_limit_k_min         -8
_diffrn_reflns_limit_l_max         35
_diffrn_reflns_limit_l_min         -34
_diffrn_reflns_number              2593
_diffrn_reflns_point_group_measured_fraction_full  0.912
_diffrn_reflns_point_group_measured_fraction_max  0.558
_diffrn_reflns_theta_full          10.041
_diffrn_reflns_theta_max           17.892
_diffrn_reflns_theta_min           1.577
_diffrn_ambient_temperature        293(2)
_diffrn_ambient_pressure	   33800000(1000000)
_diffrn_detector                   'Flat panel'
_diffrn_detector_area_resol_mean   5.0
_diffrn_detector_type              'Perkin Elmer XRD1621'
_diffrn_measured_fraction_theta_full  0.912
_diffrn_measured_fraction_theta_max  0.558
_diffrn_measurement_details
;
List of Runs (angles in degrees, time in seconds):

  # Type    Start    End  Width  t~exp~   \w     \q     \k     \f   Frames
--------------------------------------------------------------------------
  1  \f    -30.00  30.00   0.50    1.00   0.00   0.00   0.00    --   120
;
_diffrn_measurement_device         'abstract diffractometer'
_diffrn_measurement_device_type    'customized \w-circle diffractometer'
_diffrn_measurement_method         '\w scans'
_diffrn_orient_matrix_axis[1]      matrixX
_diffrn_orient_matrix_axis[2]      matrixY
_diffrn_orient_matrix_axis[3]      matrixZ
_diffrn_orient_matrix_type        
 'CrysAlisPro convention (1999,Acta A55,543-557)'
_diffrn_orient_matrix_UB_11        -0.0209804000
_diffrn_orient_matrix_UB_12        -0.0494021000
_diffrn_orient_matrix_UB_13        -0.0052034000
_diffrn_orient_matrix_UB_21        -0.0418466000
_diffrn_orient_matrix_UB_22        0.0025112000
_diffrn_orient_matrix_UB_23        -0.0050185000
_diffrn_orient_matrix_UB_31        0.0246416000
_diffrn_orient_matrix_UB_32        0.0186519000
_diffrn_orient_matrix_UB_33        -0.0130679000
_diffrn_radiation_monochromator    synchrotron
_diffrn_radiation_probe            x-ray
_diffrn_radiation_type             synchrotron
_diffrn_radiation_wavelength       0.2906
_diffrn_source                     synchrotron
_diffrn_source_type                'PETRAIII, Beamline P02.2'
_reflns_Friedel_coverage           0.000
_reflns_Friedel_fraction_full      .
_reflns_Friedel_fraction_max       .
_reflns_number_gt                  876
_reflns_number_total               1262
_reflns_special_details
;
 Reflections were merged by SHELXL according to the crystal
 class for the calculation of statistics and refinement.
 
 _reflns_Friedel_fraction is defined as the number of unique
 Friedel pairs measured divided by the number that would be
 possible theoretically, ignoring centric projections and
 systematic absences.
;
_reflns_threshold_expression       'I > 2\s(I)'
_computing_cell_refinement         'CrysAlisPro 1.171.40.57a (Rigaku OD, 2019)'
_computing_data_collection         'CrysAlisPro 1.171.40.57a (Rigaku OD, 2019)'
_computing_data_reduction          'CrysAlisPro 1.171.40.57a (Rigaku OD, 2019)'
_computing_molecular_graphics      'Olex2 1.5 (Dolomanov et al., 2009)'
_computing_publication_material    'Olex2 1.5 (Dolomanov et al., 2009)'
_computing_structure_refinement    'SHELXL 2014/7 (Sheldrick, 2015)'
_computing_structure_solution      ?
_refine_diff_density_max           3.467
_refine_diff_density_min           -3.433
_refine_diff_density_rms           0.698
_refine_ls_extinction_coef         .
_refine_ls_extinction_method       none
_refine_ls_goodness_of_fit_ref     1.015
_refine_ls_hydrogen_treatment      undef
_refine_ls_matrix_type             full
_refine_ls_number_parameters       35
_refine_ls_number_reflns           1262
_refine_ls_number_restraints       0
_refine_ls_R_factor_all            0.0723
_refine_ls_R_factor_gt             0.0430
_refine_ls_restrained_S_all        1.015
_refine_ls_shift/su_max            0.000
_refine_ls_shift/su_mean           0.000
_refine_ls_structure_factor_coef   Fsqd
_refine_ls_weighting_details      
 'w=1/[\s^2^(Fo^2^)+(0.0425P)^2^+26.8717P] where P=(Fo^2^+2Fc^2^)/3'
_refine_ls_weighting_scheme        calc
_refine_ls_wR_factor_gt            0.0931
_refine_ls_wR_factor_ref           0.1060
_refine_special_details            ?
_olex2_refinement_description
;
1. Shared sites
{O01, N01}
2. Uiso/Uaniso restraints and constraints
Uiso(O01) = Uiso(N01)
3. Others
 Fixed Sof: O01(0.166667) N01(0.166667)
;
_atom_sites_solution_hydrogens     .
_atom_sites_solution_primary       ?
_atom_sites_solution_secondary     ?
loop_
  _atom_site_label
  _atom_site_type_symbol
  _atom_site_fract_x
  _atom_site_fract_y
  _atom_site_fract_z
  _atom_site_U_iso_or_equiv
  _atom_site_adp_type
  _atom_site_occupancy
  _atom_site_site_symmetry_order
  _atom_site_calc_flag
  _atom_site_refinement_flags_posn
  _atom_site_refinement_flags_adp
  _atom_site_refinement_flags_occupancy
  _atom_site_disorder_assembly
  _atom_site_disorder_group
 Bi01 Bi 0.66394(7) 0.75429(7) 0.42381(2) 0.00937(9) Uani 1 1 d . . . . .
 Bi02 Bi 1.0000 1.0000 0.2500 0.0380(4) Uani 1 6 d S T P . .
 O01 O 1.0000 1.0000 0.3725(7) 0.0072(19) Uiso 0.5 3 d S . P . .
 N01 N 1.0000 1.0000 0.3725(7) 0.0072(19) Uiso 0.5 3 d S . P . .
 O02 O 1.0000 1.0000 0.5000 0.007(3) Uiso 1 6 d S . P . .
 N03 N 0.7317(16) 0.5749(16) 0.3148(4) 0.0071(13) Uiso 1 1 d . . . . .
 N04 N 0.8570(16) 0.5604(16) 0.4531(4) 0.0071(13) Uiso 1 1 d . . . . .
 N05 N 1.1263(16) 0.6858(16) 0.3111(4) 0.0074(13) Uiso 1 1 d . . . . .
 C01 C 1.3333 0.6667 0.2910(7) 0.005(2) Uiso 1 3 d S . P . .
 C02 C 0.8997(19) 0.503(2) 0.3141(5) 0.0077(14) Uiso 1 1 d . . . . .
 C03 C 0.6667 0.3333 0.4523(8) 0.010(3) Uiso 1 3 d S . P . .

loop_
  _atom_site_aniso_label
  _atom_site_aniso_U_11
  _atom_site_aniso_U_22
  _atom_site_aniso_U_33
  _atom_site_aniso_U_23
  _atom_site_aniso_U_13
  _atom_site_aniso_U_12
 Bi01 0.00588(14) 0.00735(16) 0.01497(15) -0.00181(11) -0.00093(12) 0.00337(13)
 Bi02 0.0416(6) 0.0416(6) 0.0309(7) 0.000 0.000 0.0208(3)

_geom_special_details
;
 All esds (except the esd in the dihedral angle between two l.s. planes)
 are estimated using the full covariance matrix.  The cell esds are taken
 into account individually in the estimation of esds in distances, angles
 and torsion angles; correlations between esds in cell parameters are only
 used when they are defined by crystal symmetry.  An approximate (isotropic)
 treatment of cell esds is used for estimating esds involving l.s. planes.
;
loop_
  _geom_bond_atom_site_label_1
  _geom_bond_atom_site_label_2
  _geom_bond_distance
  _geom_bond_site_symmetry_2
  _geom_bond_publ_flag
 Bi01 Bi01 3.2545(8) 2_665 ?
 Bi01 Bi01 3.2545(8) 3_565 ?
 Bi01 O01 2.154(6) . ?
 Bi01 O02 2.4179(4) . ?
 Bi01 N03 2.545(9) . ?
 Bi01 N04 2.575(9) 2_655 ?
 Bi01 N04 2.415(9) 3_675 ?
 Bi01 N04 2.198(9) . ?
 Bi01 N04 2.467(8) 8_566 ?
 Bi01 N05 2.517(8) 3_675 ?
 Bi01 C03 2.732(3) . ?
 Bi02 O01 2.388(13) . ?
 Bi02 O01 2.388(13) 4_775 ?
 Bi02 N01 2.388(13) 4_775 ?
 Bi02 N03 2.675(9) 5_655 ?
 Bi02 N03 2.676(9) . ?
 Bi02 N03 2.675(9) 6_565 ?
 Bi02 N03 2.675(9) 2_765 ?
 Bi02 N03 2.675(9) 3_675 ?
 Bi02 N03 2.675(9) 4_775 ?
 Bi02 N05 2.759(9) 4_775 ?
 Bi02 N05 2.759(9) 2_765 ?
 O01 Bi01 2.154(6) 2_765 ?
 O01 Bi01 2.154(6) 3_675 ?
 O02 Bi01 2.4179(4) 7_776 ?
 O02 Bi01 2.4179(4) 2_765 ?
 O02 Bi01 2.4179(4) 9_656 ?
 O02 Bi01 2.4179(4) 8_566 ?
 O02 Bi01 2.4179(4) 3_675 ?
 N03 C02 1.347(14) 2_655 ?
 N03 C02 1.348(13) . ?
 N04 Bi01 2.415(9) 2_765 ?
 N04 Bi01 2.467(8) 9_656 ?
 N04 Bi01 2.575(9) 3_665 ?
 N04 C03 1.337(9) . ?
 N05 Bi01 2.517(8) 2_765 ?
 N05 C01 1.431(9) . ?
 N05 C02 1.319(14) . ?
 C01 N05 1.431(10) 3_775 ?
 C01 N05 1.431(9) 2_755 ?
 C01 C01 1.60(3) 4_775 ?
 C02 N03 1.347(14) 3_665 ?
 C03 Bi01 2.732(3) 3_665 ?
 C03 Bi01 2.732(3) 2_655 ?
 C03 N04 1.337(9) 2_655 ?
 C03 N04 1.337(9) 3_665 ?

loop_
  _geom_angle_atom_site_label_1
  _geom_angle_atom_site_label_2
  _geom_angle_atom_site_label_3
  _geom_angle
  _geom_angle_site_symmetry_1
  _geom_angle_site_symmetry_3
  _geom_angle_publ_flag
 Bi01 Bi01 Bi01 60.0 2_665 3_565 ?
 O01 Bi01 Bi01 152.3(3) . 3_565 ?
 O01 Bi01 Bi01 116.18(8) . 2_665 ?
 O01 Bi01 O02 65.6(3) . . ?
 O01 Bi01 N03 67.0(3) . . ?
 O01 Bi01 N04 134.9(2) . 2_655 ?
 O01 Bi01 N04 84.2(3) . . ?
 O01 Bi01 N04 79.2(2) . 3_675 ?
 O01 Bi01 N04 130.4(4) . 8_566 ?
 O01 Bi01 N05 72.0(3) . 3_675 ?
 O01 Bi01 C03 108.25(15) . . ?
 O02 Bi01 Bi01 113.145(16) . 2_665 ?
 O02 Bi01 Bi01 142.097(10) . 3_565 ?
 O02 Bi01 N03 120.6(2) . . ?
 O02 Bi01 N04 65.0(2) . 8_566 ?
 O02 Bi01 N04 113.66(19) . 2_655 ?
 O02 Bi01 N05 128.4(2) . 3_675 ?
 O02 Bi01 C03 94.0(2) . . ?
 N03 Bi01 Bi01 118.7(2) . 2_665 ?
 N03 Bi01 Bi01 90.3(2) . 3_565 ?
 N03 Bi01 N04 78.7(3) . 2_655 ?
 N03 Bi01 C03 69.5(4) . . ?
 N04 Bi01 Bi01 159.0(2) . 2_665 ?
 N04 Bi01 Bi01 51.5(2) 3_675 2_665 ?
 N04 Bi01 Bi01 105.4(2) 2_655 2_665 ?
 N04 Bi01 Bi01 104.6(2) . 3_565 ?
 N04 Bi01 Bi01 47.20(19) 2_655 3_565 ?
 N04 Bi01 Bi01 80.6(2) 8_566 2_665 ?
 N04 Bi01 Bi01 77.2(2) 8_566 3_565 ?
 N04 Bi01 Bi01 109.5(2) 3_675 3_565 ?
 N04 Bi01 O02 69.1(2) . . ?
 N04 Bi01 O02 65.8(2) 3_675 . ?
 N04 Bi01 N03 72.7(3) . . ?
 N04 Bi01 N03 134.2(3) 3_675 . ?
 N04 Bi01 N03 147.9(3) 8_566 . ?
 N04 Bi01 N04 82.0(2) . 8_566 ?
 N04 Bi01 N04 57.4(4) . 2_655 ?
 N04 Bi01 N04 144.4(4) 3_675 2_655 ?
 N04 Bi01 N04 134.9(4) . 3_675 ?
 N04 Bi01 N04 77.8(2) 3_675 8_566 ?
 N04 Bi01 N04 71.1(3) 8_566 2_655 ?
 N04 Bi01 N05 142.7(3) 8_566 3_675 ?
 N04 Bi01 N05 134.2(3) . 3_675 ?
 N04 Bi01 N05 79.0(3) 3_675 3_675 ?
 N04 Bi01 C03 78.8(4) 8_566 . ?
 N04 Bi01 C03 29.0(2) 2_655 . ?
 N04 Bi01 C03 154.0(4) 3_675 . ?
 N04 Bi01 C03 29.0(2) . . ?
 N05 Bi01 Bi01 62.2(2) 3_675 2_665 ?
 N05 Bi01 Bi01 83.7(2) 3_675 3_565 ?
 N05 Bi01 N03 62.2(3) 3_675 . ?
 N05 Bi01 N04 116.9(3) 3_675 2_655 ?
 N05 Bi01 C03 127.0(4) 3_675 . ?
 C03 Bi01 Bi01 75.81(2) . 3_565 ?
 C03 Bi01 Bi01 134.30(7) . 2_665 ?
 O01 Bi02 O01 180.0 . 4_775 ?
 O01 Bi02 N03 61.81(18) 4_775 5_655 ?
 O01 Bi02 N03 61.81(18) 4_775 4_775 ?
 O01 Bi02 N03 61.81(18) 4_775 6_565 ?
 O01 Bi02 N03 61.81(18) . . ?
 O01 Bi02 N03 118.19(18) . 6_565 ?
 O01 Bi02 N03 118.19(18) 4_775 2_765 ?
 O01 Bi02 N03 118.19(19) . 4_775 ?
 O01 Bi02 N03 61.81(18) . 3_675 ?
 O01 Bi02 N03 118.19(19) 4_775 . ?
 O01 Bi02 N03 118.19(18) 4_775 3_675 ?
 O01 Bi02 N03 118.19(18) . 5_655 ?
 O01 Bi02 N03 61.81(18) . 2_765 ?
 O01 Bi02 N05 115.59(17) 4_775 2_765 ?
 O01 Bi02 N05 64.41(17) . 2_765 ?
 O01 Bi02 N05 115.59(17) . 4_775 ?
 O01 Bi02 N05 64.41(17) 4_775 4_775 ?
 N01 Bi02 O01 180.0 4_775 . ?
 N01 Bi02 O01 0.0 4_775 4_775 ?
 N01 Bi02 N03 61.81(18) 4_775 6_565 ?
 N01 Bi02 N03 118.19(18) 4_775 3_675 ?
 N01 Bi02 N03 118.19(19) 4_775 . ?
 N01 Bi02 N03 61.81(18) 4_775 4_775 ?
 N01 Bi02 N03 61.81(18) 4_775 5_655 ?
 N01 Bi02 N03 118.19(18) 4_775 2_765 ?
 N01 Bi02 N05 115.59(17) 4_775 2_765 ?
 N01 Bi02 N05 64.41(17) 4_775 4_775 ?
 N03 Bi02 N03 58.7(4) 5_655 . ?
 N03 Bi02 N03 113.3(4) 6_565 . ?
 N03 Bi02 N03 142.5(4) 5_655 3_675 ?
 N03 Bi02 N03 142.5(4) 4_775 . ?
 N03 Bi02 N03 99.5(2) 2_765 . ?
 N03 Bi02 N03 99.5(2) 2_765 3_675 ?
 N03 Bi02 N03 99.5(2) 5_655 4_775 ?
 N03 Bi02 N03 113.3(4) 5_655 2_765 ?
 N03 Bi02 N03 99.5(2) 5_655 6_565 ?
 N03 Bi02 N03 99.5(2) 6_565 4_775 ?
 N03 Bi02 N03 142.5(4) 2_765 6_565 ?
 N03 Bi02 N03 58.7(4) 2_765 4_775 ?
 N03 Bi02 N03 58.7(4) 3_675 6_565 ?
 N03 Bi02 N03 113.3(4) 3_675 4_775 ?
 N03 Bi02 N03 99.5(2) 3_675 . ?
 N03 Bi02 N05 126.0(3) 6_565 4_775 ?
 N03 Bi02 N05 64.8(3) 4_775 2_765 ?
 N03 Bi02 N05 48.5(3) 2_765 2_765 ?
 N03 Bi02 N05 48.5(3) 4_775 4_775 ?
 N03 Bi02 N05 159.8(3) 3_675 4_775 ?
 N03 Bi02 N05 95.7(3) . 4_775 ?
 N03 Bi02 N05 57.5(3) 3_675 2_765 ?
 N03 Bi02 N05 57.5(3) 5_655 4_775 ?
 N03 Bi02 N05 126.0(3) . 2_765 ?
 N03 Bi02 N05 64.8(3) 2_765 4_775 ?
 N03 Bi02 N05 159.8(3) 5_655 2_765 ?
 N03 Bi02 N05 95.7(3) 6_565 2_765 ?
 N05 Bi02 N05 102.7(4) 4_775 2_765 ?
 Bi01 O01 Bi01 100.2(4) . 3_675 ?
 Bi01 O01 Bi01 100.2(4) . 2_765 ?
 Bi01 O01 Bi01 100.2(4) 3_675 2_765 ?
 Bi01 O01 Bi02 117.7(3) 2_765 . ?
 Bi01 O01 Bi02 117.7(3) . . ?
 Bi01 O01 Bi02 117.7(3) 3_675 . ?
 Bi01 O02 Bi01 93.786(15) 7_776 2_765 ?
 Bi01 O02 Bi01 180.0 9_656 3_675 ?
 Bi01 O02 Bi01 93.787(15) 9_656 . ?
 Bi01 O02 Bi01 180.0 8_566 2_765 ?
 Bi01 O02 Bi01 93.787(15) 8_566 . ?
 Bi01 O02 Bi01 86.214(15) 7_776 9_656 ?
 Bi01 O02 Bi01 86.214(15) 7_776 8_566 ?
 Bi01 O02 Bi01 86.214(15) 8_566 9_656 ?
 Bi01 O02 Bi01 180.0 7_776 . ?
 Bi01 O02 Bi01 93.786(15) 2_765 9_656 ?
 Bi01 O02 Bi01 86.213(15) 2_765 . ?
 Bi01 O02 Bi01 93.786(15) 7_776 3_675 ?
 Bi01 O02 Bi01 86.213(15) 3_675 . ?
 Bi01 O02 Bi01 93.786(15) 8_566 3_675 ?
 Bi01 O02 Bi01 86.214(15) 2_765 3_675 ?
 Bi01 N03 Bi02 96.3(3) . . ?
 C02 N03 Bi01 91.2(6) 2_655 . ?
 C02 N03 Bi01 119.7(6) . . ?
 C02 N03 Bi02 136.0(7) 2_655 . ?
 C02 N03 Bi02 97.0(6) . . ?
 C02 N03 C02 116.4(10) 2_655 . ?
 Bi01 N04 Bi01 98.2(3) . 9_656 ?
 Bi01 N04 Bi01 81.4(3) 2_765 3_665 ?
 Bi01 N04 Bi01 108.9(3) 9_656 3_665 ?
 Bi01 N04 Bi01 92.6(3) 2_765 9_656 ?
 Bi01 N04 Bi01 91.4(3) . 2_765 ?
 Bi01 N04 Bi01 152.2(4) . 3_665 ?
 C03 N04 Bi01 103.1(8) . 9_656 ?
 C03 N04 Bi01 98.3(5) . . ?
 C03 N04 Bi01 160.1(8) . 2_765 ?
 C03 N04 Bi01 82.0(4) . 3_665 ?
 Bi01 N05 Bi02 94.8(3) 2_765 . ?
 C01 N05 Bi01 104.9(7) . 2_765 ?
 C01 N05 Bi02 123.5(6) . . ?
 C02 N05 Bi01 110.1(6) . 2_765 ?
 C02 N05 Bi02 94.0(6) . . ?
 C02 N05 C01 125.5(8) . . ?
 N05 C01 N05 112.8(5) 3_775 2_755 ?
 N05 C01 N05 112.8(5) . 3_775 ?
 N05 C01 N05 112.8(6) . 2_755 ?
 N05 C01 C01 105.9(6) . 4_775 ?
 N05 C01 C01 105.9(6) 3_775 4_775 ?
 N05 C01 C01 105.9(6) 2_755 4_775 ?
 N03 C02 N03 123.6(10) 3_665 . ?
 N05 C02 N03 113.7(9) . . ?
 N05 C02 N03 122.7(9) . 3_665 ?
 Bi01 C03 Bi01 116.0(2) 3_665 . ?
 Bi01 C03 Bi01 116.0(2) 3_665 2_655 ?
 Bi01 C03 Bi01 116.0(2) 2_655 . ?
 N04 C03 Bi01 69.0(4) 3_665 2_655 ?
 N04 C03 Bi01 166.2(9) 3_665 . ?
 N04 C03 Bi01 52.8(4) 3_665 3_665 ?
 N04 C03 Bi01 166.2(9) . 2_655 ?
 N04 C03 Bi01 52.8(4) . . ?
 N04 C03 Bi01 52.8(4) 2_655 2_655 ?
 N04 C03 Bi01 69.0(4) 2_655 . ?
 N04 C03 Bi01 166.2(9) 2_655 3_665 ?
 N04 C03 Bi01 69.0(4) . 3_665 ?
 N04 C03 N04 119.99(4) 3_665 . ?
 N04 C03 N04 119.99(4) . 2_655 ?
 N04 C03 N04 119.99(4) 3_665 2_655 ?

loop_
  _geom_torsion_atom_site_label_1
  _geom_torsion_atom_site_label_2
  _geom_torsion_atom_site_label_3
  _geom_torsion_atom_site_label_4
  _geom_torsion
  _geom_torsion_site_symmetry_1
  _geom_torsion_site_symmetry_2
  _geom_torsion_site_symmetry_3
  _geom_torsion_site_symmetry_4
  _geom_torsion_publ_flag
 Bi01 N03 C02 N03 106.0(10) . . . 3_665 ?
 Bi01 N03 C02 N05 -75.4(9) . . . . ?
 Bi01 N04 C03 Bi01 -151.9(4) 3_665 . . . ?
 Bi01 N04 C03 Bi01 -107.6(4) 9_656 . . 3_665 ?
 Bi01 N04 C03 Bi01 -80(3) 2_765 . . 2_655 ?
 Bi01 N04 C03 Bi01 151.9(4) . . . 3_665 ?
 Bi01 N04 C03 Bi01 34(2) 2_765 . . 3_665 ?
 Bi01 N04 C03 Bi01 100.5(4) 9_656 . . . ?
 Bi01 N04 C03 Bi01 38(3) . . . 2_655 ?
 Bi01 N04 C03 Bi01 139(3) 9_656 . . 2_655 ?
 Bi01 N04 C03 Bi01 -118(2) 2_765 . . . ?
 Bi01 N04 C03 Bi01 -114(3) 3_665 . . 2_655 ?
 Bi01 N04 C03 N04 165.8(12) . . . 3_665 ?
 Bi01 N04 C03 N04 14.0(14) 3_665 . . 3_665 ?
 Bi01 N04 C03 N04 -168.3(14) 3_665 . . 2_655 ?
 Bi01 N04 C03 N04 48(3) 2_765 . . 3_665 ?
 Bi01 N04 C03 N04 -93.7(14) 9_656 . . 3_665 ?
 Bi01 N04 C03 N04 -134.6(13) 2_765 . . 2_655 ?
 Bi01 N04 C03 N04 84.0(14) 9_656 . . 2_655 ?
 Bi01 N04 C03 N04 -16.4(16) . . . 2_655 ?
 Bi01 N05 C01 N05 -34.3(10) 2_765 . . 3_775 ?
 Bi01 N05 C01 N05 95.0(8) 2_765 . . 2_755 ?
 Bi01 N05 C01 C01 -149.7(2) 2_765 . . 4_775 ?
 Bi01 N05 C02 N03 71.6(9) 2_765 . . . ?
 Bi01 N05 C02 N03 -109.8(9) 2_765 . . 3_665 ?
 Bi02 N03 C02 N03 -152.6(8) . . . 3_665 ?
 Bi02 N03 C02 N05 26.0(9) . . . . ?
 Bi02 N05 C01 N05 71.9(13) . . . 3_775 ?
 Bi02 N05 C01 N05 -158.8(7) . . . 2_755 ?
 Bi02 N05 C01 C01 -43.4(6) . . . 4_775 ?
 Bi02 N05 C02 N03 -25.0(8) . . . . ?
 Bi02 N05 C02 N03 153.6(8) . . . 3_665 ?
 C01 N05 C02 N03 16.8(16) . . . 3_665 ?
 C01 N05 C02 N03 -161.8(10) . . . . ?
 C02 N03 C02 N03 -2.1(18) 2_655 . . 3_665 ?
 C02 N03 C02 N05 176.5(6) 2_655 . . . ?
 C02 N05 C01 N05 -163.1(7) . . . 3_775 ?
 C02 N05 C01 N05 -33.8(17) . . . 2_755 ?
 C02 N05 C01 C01 81.6(9) . . . 4_775 ?

_shelx_res_file
;
    lbdom3t2.res created by SHELXL-2014/7

TITL lbdom3t2_a.res in P-31c
REM Old TITL LBdom3t2 in P-31c
REM SHELXT solution in P-31c
REM R1 0.102, Rweak 0.002, Alpha 0.028, Orientation as input
REM Formula found by SHELXT: Bi7 N2
CELL 0.2906 6.3338 6.3338 19.4953 90 90 120
ZERR 2 0.0007 0.0007 0.0024 0 0 0
LATT 1
SYMM -Y,+X-Y,+Z
SYMM +Y-X,-X,+Z
SYMM -Y,-X,0.5-Z
SYMM +Y-X,+Y,0.5-Z
SYMM +X,+X-Y,0.5-Z
SFAC Bi C N O
DISP Bi -0.804 2.4523 4447.4021
DISP C -0.001 0.0002 4.0135
DISP N -0.0012 0.0004 5.0953
DISP O -0.001 0.0008 6.4836
UNIT 14 20 38 4
EADP O01 N01
EXYZ O01 N01

L.S. 40 0 0
PLAN  5
SIZE 0.001 0.001 0.001
TEMP 20(2)
CONF
list 4
MORE -1
fmap 2 53
acta
OMIT -1 7 31
OMIT 0 7 8
OMIT 0 7 30
REM <olex2.extras>
REM <HklSrc "%.\\LBdom3t2.hkl">
REM </olex2.extras>

WGHT    0.042500   26.871698
FVAR       0.14200
BI01  1    0.663937    0.754291    0.423809    11.00000    0.00588    0.00735 =
         0.01497   -0.00181   -0.00093    0.00337
BI02  1    1.000000    1.000000    0.250000    10.16667    0.04156    0.04156 =
         0.03094    0.00000    0.00000    0.02078
O01   4    1.000000    1.000000    0.372490    10.16667    0.00725
N01   3    1.000000    1.000000    0.372490    10.16667    0.00725
O02   4    1.000000    1.000000    0.500000    10.16667    0.00716
N03   3    0.731739    0.574913    0.314825    11.00000    0.00713
N04   3    0.857029    0.560416    0.453061    11.00000    0.00714
N05   3    1.126262    0.685777    0.311126    11.00000    0.00743
C01   2    1.333333    0.666667    0.291043    10.33333    0.00454
C02   2    0.899670    0.503434    0.314111    11.00000    0.00766
C03   2    0.666667    0.333333    0.452269    10.33333    0.00962
HKLF 4

REM  lbdom3t2_a.res in P-31c
REM R1 =  0.0430 for     876 Fo > 4sig(Fo)  and  0.0723 for all    1262 data
REM     35 parameters refined using      0 restraints

END

WGHT      0.0425     26.8782

REM Highest difference peak  3.467,  deepest hole -3.433,  1-sigma level  0.698
Q1    1   0.7090  0.6755  0.4217  11.00000  0.05    3.47
Q2    1   0.9938  0.9001  0.2651  11.00000  0.05    3.14
Q3    1   1.0838  0.7015  0.4799  11.00000  0.05    3.09
Q4    1   0.8099  0.9412  0.4006  11.00000  0.05    2.81
Q5    1   0.5840  0.8131  0.4396  11.00000  0.05    2.62
;
_shelx_res_checksum                5700
_shelx_hkl_file
;
  -1   1  -1  111.34    6.92
   1  -1   1  104.23    6.59
   1  -1   2   63.16    4.79
  -1   1  -2   60.39    4.82
   1  -1   3  566.32   14.31
  -1   1  -3  582.36   14.45
   1  -1   4  132.33    6.86
  -1   1  -4  131.28    7.02
   1  -1   5  233.31    9.27
  -1   1  -5  236.96   10.11
  -1   1  -6 1031.04   21.04
   1  -1   6 1028.25   20.63
  -1   1  -7  126.87    7.81
   1  -1   7  136.96    7.97
   1  -1   8  356.85   13.40
  -1   1  -8  357.81   13.32
  -1   1  -9  547.24   17.18
   1  -1   9  570.56   17.74
   1  -1  10  201.76   10.96
   0   1 -10  209.18    7.90
   0  -1  10  214.21    7.52
  -1   1 -10  186.07   10.36
   0   1 -11  313.83   12.61
   1  -1  11  291.03   13.04
  -1   1 -11  293.35   13.64
   1  -1  12  599.42   19.26
   0  -1  12  623.00   14.77
   0   1 -12  567.67   14.34
  -1   1 -13   10.11    5.16
   0   1 -13    3.68    2.74
   0   1 -14    3.88    3.24
  -1   1 -14   -1.16    3.90
   0   1 -15  359.21   12.96
  -1   1 -15  364.17   16.85
  -1   1 -16  105.97   10.10
   0   1 -16  133.50    8.54
   0   1 -17  257.76   12.04
  -1   1 -17  275.58   15.39
   0   1 -18  177.08   10.17
  -1   1 -18  163.23   12.90
   0   1 -19   11.59    4.34
  -1   1 -19   64.17    9.75
  -1   1 -20   16.65    8.63
   0   1 -21   44.41    6.14
  -1   1 -21   24.05    6.94
  -1   1 -22   68.80    9.50
   0   1 -22   99.65    8.98
  -1   1 -23  182.70   15.31
   0   1 -23  182.36   12.24
  -1   1 -24   87.94   11.28
   0   1 -24   80.07    8.63
  -1   1 -25   34.62    9.38
   0   1 -25   26.82    6.77
   0   1 -26   -1.26    5.34
   0   1 -27   -4.57    6.08
   0   1 -28   30.90    6.82
   0   1 -29   35.69    7.67
   0   1 -30   -2.01    5.71
  -1   2 -31   -4.94    7.48
  -1   2 -30  405.51   21.46
  -1   2 -29   -0.02    6.18
  -1   2 -28   66.57   10.63
  -1   2 -27   19.00    8.86
  -1   2 -26  625.75   26.25
  -1   2 -25  -10.07    7.34
  -1   2 -24  741.79   27.25
  -1   2 -23    1.49    5.56
  -1   2 -22  618.97   24.28
  -1   2 -21    0.21    5.04
  -1   2 -20  757.37   25.51
  -1   2 -19   -1.07    4.58
   1  -2  19   -3.62    5.44
   1  -2  18 1678.00   35.20
  -1   2 -18 1716.55   36.42
  -1   2 -17    0.66    4.39
   1  -2  17    9.26    5.37
  -1   2 -16 2297.35   42.29
   1  -2  16 2361.04   43.66
  -1   2 -15  -44.86   27.06
   1  -2  13   -1.15    4.10
  -1   2 -13    2.79    4.12
   1  -2  12 2858.07   43.24
  -1   2 -12 2839.27   43.78
   1  -2  11    3.54    3.12
  -1   2 -11   -2.27    3.82
  -1   2 -10 5301.08   57.39
   1  -2  10 5302.17   55.70
   1  -2   9    6.77    4.45
  -1   2  -9    3.98    3.90
   1  -2   8  201.71   11.43
   1  -2   7    4.67    3.70
   2  -1  -5   -2.85    2.78
  -2   1   4 9279.78   66.40
   2  -1  -4 9098.40   62.16
   2  -1  -3    4.59    3.42
  -2   1   3    6.96    3.89
   2  -1  -2   98.18    7.05
  -2   1   2   95.33    6.94
  -2   1   1   -0.08    2.46
   2  -1  -1   -0.96    2.82
   2  -1   0  612.67   17.14
  -2   1   0  623.54   17.65
  -2   1  -1   -1.10    2.34
   2  -1   1    0.22    2.44
   2  -1   2 9998.39   74.62
  -2   1  -2 9999.00   77.20
   2  -1   3   -3.39    3.25
  -2   1  -3    1.48    2.31
   2  -1   4 1030.26   25.32
  -2   1  -4  972.78   24.00
   2  -1   5   -9.17    5.43
  -2   1  -5   -3.48    4.25
   2  -1   6  174.92   11.70
  -2   1  -6  186.50   12.31
   2  -1   7    3.17    4.37
  -2   1  -7    3.02    4.12
  -2   1  -8 8743.51   82.40
   2  -1   8 8718.05   82.31
  -2   1  -9    0.93    4.13
   2  -1   9    1.04    4.08
  -2   1 -10 1501.61   35.74
   2  -1  10 1493.44   35.10
  -2   1 -11   -0.26    4.30
   2  -1  11    4.12    5.25
  -2   1 -12   56.17    7.98
   2  -1  12   20.69    5.77
  -2   1 -13   -6.25    5.90
  -2   1 -14 3357.03   58.71
  -2   1 -15    0.48    4.91
  -2   1 -16 1553.75   41.02
  -2   1 -17    6.56    8.70
  -2   1 -18  241.88   17.16
   1   1 -21   -4.61    3.32
   1   1 -22 1086.43   19.21
   1   1 -23   12.08    4.26
   1   1 -24  518.13   14.38
   1   1 -25    7.46    4.14
   1   1 -26  290.86   11.91
   1   1 -27    0.56    3.71
   1   1 -28  421.11   14.62
   1   1 -29   -0.52    4.26
  -2   0   1  934.94   21.83
  -2   0   2 1717.90   28.81
   2   0  -2 1737.62   30.90
   2  -2   3 5076.58   58.68
   2   0  -3 5043.22   47.07
  -2   2  -3 5066.08   59.00
  -2   0   3 5036.82   47.23
  -2   2  -4  766.36   23.65
  -2   0   4  733.03   17.04
   2  -2   4  745.55   22.88
   2   0  -4  750.29   17.03
   2   0  -5 2032.42   26.78
  -2   0   5 2044.25   26.52
  -2   2  -5 2015.47   37.77
   2  -2   5 1973.77   37.63
  -2   2  -6  559.97   20.50
   2   0  -6  509.94   12.80
  -2   0   6  500.32   12.26
   2  -2   6  565.56   20.71
   2  -2   7  239.47   13.63
  -2   2  -7  241.66   13.54
   2  -2   8 2258.25   42.42
  -2   2  -8 2283.66   41.80
  -2   2  -9 3001.00   48.96
   2  -2   9 2971.33   48.51
  -2   2 -10  168.41   12.31
   2  -2  10  155.65   12.03
   0  -2  11 2323.03   30.94
   2  -2  11 2272.15   45.26
  -2   2 -11 2222.18   45.08
   2  -2  12  202.52   13.70
   0  -2  12  203.21    9.25
  -2   2 -12  178.40   13.37
   0  -2  13    8.29    2.82
  -2   2 -13    3.36    4.65
   2  -2  13    3.27    4.64
   2  -2  14 1335.25   34.79
  -2   2 -14 1231.62   34.25
   0  -2  15 1394.34   23.94
  -2   2 -15 1463.99   37.52
   2  -2  15 1461.11   36.06
   2  -2  16   35.00    5.98
  -2   2 -16   29.84    6.85
   0  -2  17 1708.66   27.39
   2  -2  17 1704.95   40.66
  -2   2 -17 1726.96   44.82
   0  -2  18   77.06    6.76
  -2   2 -18   50.15    9.00
   2  -2  18   60.61    8.26
   0   2 -19  148.74    9.92
   2  -2  19  174.66   15.77
   0  -2  19  155.68   10.63
  -2   2 -20  666.27   28.35
   0   2 -20  616.99   19.22
  -2   2 -21  466.91   24.56
   0   2 -21  355.20   14.68
   0   2 -22   20.31    6.50
  -2   2 -22   17.50    7.28
   0   2 -23  818.82   23.05
  -2   2 -23  905.44   33.86
  -2   2 -24    8.75    6.48
   0   2 -24   17.76    5.60
  -2   2 -25  239.38   19.35
   0   2 -25  216.56   13.24
  -2   2 -26  269.13   20.30
   0   2 -26  267.07   14.55
   2   0 -26  249.66    9.99
  -2   2 -27  112.36   13.44
   0   2 -27   71.32    8.02
   0   2 -28   14.87    5.48
   2   0 -28   13.10    3.92
  -2   2 -29  396.82   24.90
   0   2 -29  288.98   15.25
  -2   2 -30    4.42    7.59
  -2   2 -31  194.19   19.18
  -2   2 -32  139.68   15.69
  -2   2 -33    2.78    6.22
  -2   3 -31  119.63   15.56
  -2   3 -30   13.26    9.17
  -1   3 -29   -3.00    7.50
  -2   3 -29   12.86    8.80
  -2   3 -28  104.74   13.59
  -1   3 -28  123.02   12.59
  -1   3 -27   95.62   10.88
  -2   3 -27  125.24   14.39
  -1   3 -26    5.01    7.35
  -2   3 -26    4.01    7.67
  -1   3 -25  251.95   17.16
  -2   3 -25  303.23   20.91
   2  -3  25  306.80   20.68
  -2   3 -24   -4.27    8.21
  -1   3 -24    8.69    7.42
   2  -3  24   -2.31    6.19
   1  -3  24   14.89    8.12
  -2   3 -23   55.55   10.93
  -1   3 -23   37.34    7.56
   1  -3  23   54.51    8.37
   2  -3  23   53.97    9.47
   1  -3  22  187.69   13.42
  -1   3 -22  170.19   13.70
   2  -3  22  147.04   13.48
   1  -3  21  164.15   12.83
   2  -3  21  162.53   14.10
  -2   3 -21  165.72   14.88
   2  -3  20    6.88    6.42
  -2   3 -20    7.20    6.12
   1  -3  20    8.42    5.49
   1  -3  19  423.96   19.69
   2  -3  19  489.85   22.40
  -2   3 -19  452.28   22.19
   1  -3  18   -6.08    4.72
   2  -3  18    4.55    5.51
  -2   3 -18   -3.52    6.77
   1  -3  17  214.03   12.78
   2  -3  17  227.37   17.32
  -2   3 -17  208.74   17.34
  -2   3 -16  676.47   26.66
   1  -3  16  666.04   23.93
   2  -3  16  675.00   25.99
   1  -3  15  103.65    9.97
  -2   3 -15   99.52   10.56
   2  -3  15  107.25   10.60
  -2   3 -14    2.77    6.94
   2  -3  14    0.01    5.39
   1  -3  14   -3.68    4.16
   3  -1 -13 1023.19   21.96
   1  -3  13  994.33   27.94
  -2   3 -13 1097.51   33.86
   2  -3  13 1101.28   32.07
  -2   3 -12   68.46    8.94
   3  -1 -12   50.96    5.13
   2  -3  12   63.18    7.84
   3  -1 -11  386.03   13.95
  -2   3 -11  336.04   19.54
   2  -3  11  337.99   17.84
   2  -3  10  820.59   28.55
   3  -1 -10 1004.20   22.89
   3  -1  -9   19.36    4.48
   2  -3   9   18.25    4.50
   3  -1  -8   43.76    5.70
  -3   1   7 1326.43   28.96
   3  -1  -7 1355.84   28.77
  -3   1   6   93.31    7.74
   3  -1  -6   89.59    7.35
   3  -1  -5 1762.73   32.62
  -3   1   5 1836.60   33.79
   3  -1  -4  969.19   24.61
  -3   1   4  942.78   24.82
  -3   1   3   10.83    3.36
   3  -2  -3    1.98    3.86
   3  -1  -3   12.14    4.03
  -3   1   2  139.30    9.92
   3  -2  -2  118.18    9.97
   3  -1  -2  133.39    9.60
  -3   1   1  997.40   27.53
  -3   2   1 1064.05   29.25
   3  -2  -1 1074.47   29.48
   3  -1  -1  990.43   27.74
   3  -2   0 1315.92   33.29
   3  -1   0 1267.16   31.57
  -3   1   0 1307.19   31.63
  -3   2   0 1283.12   31.97
  -3   1  -1 2441.14   43.87
  -3   2  -1 2375.04   43.83
   3  -1   1 2424.97   44.93
   3  -2   1 2426.40   44.61
   3  -1   2  909.40   27.39
   3  -2   2  889.20   27.62
  -3   2  -2  910.35   27.99
  -3   1  -2  912.75   27.48
   3  -2   3  653.82   23.56
  -3   2  -3  673.24   24.31
  -3   1  -3  566.89   22.21
   3  -1   3  579.64   22.43
   3  -1   4   88.58    8.39
   3  -2   4   72.84    8.80
  -3   1  -4   89.75    9.59
  -3   2  -4   72.49    9.14
   3  -1   5  761.08   27.02
  -3   1  -5  735.46   27.36
  -3   2  -5  952.89   35.47
   3  -2   5 1041.96   33.94
   3  -1   6  758.88   27.02
  -3   2  -6  718.19   26.77
  -3   1  -6  740.55   27.59
   3  -2   6  710.38   26.16
   3  -1   7 1565.05   40.21
  -3   1  -7 1555.85   39.52
   3  -2   7 1468.06   38.36
  -3   2  -7 1495.66   39.44
   3  -2   8  239.32   16.81
   3  -1   8  238.81   15.97
  -3   2  -8  225.90   15.93
  -3   1  -8  235.19   15.69
   3  -1   9  687.92   26.53
  -3   1  -9  709.50   27.97
   3  -2   9  783.99   30.31
  -3   2  -9  742.84   28.64
   3  -1  10   80.53   10.39
   3  -2  10   75.11    9.85
  -3   1 -10   83.94   10.46
  -3   2 -10   73.83   10.26
  -3   2 -11   32.25    8.52
   3  -1  11   17.41    5.86
  -3   1 -11   20.04    7.37
   3  -2  11   28.37    7.36
  -3   2 -12  476.99   24.28
  -3   1 -12  484.83   25.40
   3  -2  12  516.35   24.47
  -3   2 -13  963.68   35.19
  -3   1 -13 1022.43   37.91
   3  -2  13  986.54   33.11
   3  -2  14   74.77   11.44
  -3   2 -14   61.37   10.66
   3  -2  15  585.87   26.94
  -3   2 -15  553.30   27.30
  -3   2 -16   -5.93    6.87
   3  -2  16   -3.88    7.49
  -3   2 -17   -2.27    6.15
   3  -2  17   -6.32    6.30
   3  -2  18  410.27   23.99
  -3   2 -18  359.58   22.94
   3  -2  19  229.58   19.96
  -3   2 -19  295.03   22.71
  -3   2 -20   22.68    9.86
  -3   2 -21  459.32   28.31
  -3   2 -22   34.61   11.25
  -3   2 -23   -1.34    8.90
  -3   2 -24  134.29   15.54
  -3   2 -25  148.63   17.43
  -3   2 -26   15.18    7.94
  -3   2 -27  191.21   20.74
  -3   2 -28   -1.88    9.33
  -3   2 -29   58.42   13.85
  -3   0   2   25.06    6.78
  -3   0   4   20.86    4.89
   3  -3   4   26.34    6.63
  -3   3  -4   22.72    6.88
  -3   3  -5    4.36    6.80
   3  -3   5    4.07    5.29
  -3   0   5    3.95    4.22
  -3   0   6 1585.92   31.31
  -3   3  -6 1547.95   41.27
   3  -3   6 1543.58   40.96
  -3   3  -7    7.91    5.73
   3   0  -7    1.44    3.13
  -3   0   7    1.89    3.12
   3  -3   7    4.45    5.77
   3   0  -8   11.71    5.04
  -3   3  -8   42.16   10.33
   3  -3   9   -7.00    6.50
  -3   3  -9   -4.58    6.75
  -3   0   9    2.05    2.69
   3   0  -9    3.77    2.83
   3  -3  10   99.09   11.76
   3   0 -10  118.11    8.38
  -3   3 -10   98.39   11.27
  -3   0  10  118.23    7.84
  -3   0  11   -0.63    2.73
   3  -3  11    7.33    7.30
  -3   3 -11    7.72    7.03
   3   0 -11   -1.80    3.26
  -3   3 -12  606.59   27.60
  -3   0  12  646.33   16.24
   3   0 -12  656.07   16.14
   3  -3  12  602.11   26.47
   3   0 -13    0.77    2.49
   3  -3  13    0.02    4.86
  -3   3 -13   -7.20    6.02
  -3   3 -14  182.98   16.13
   3  -3  14  172.41   14.59
  -3   3 -15    8.79    6.46
   3  -3  15    7.86    7.60
   3  -3  16  104.62   12.61
  -3   3 -16  125.00   14.02
   0  -3  16  131.88    9.56
   0  -3  17    2.65    3.71
   3  -3  17   14.41    6.17
  -3   3 -17    0.92    7.58
  -3   3 -18  220.11   18.24
   0  -3  18  212.80   11.41
  -3   3 -19    1.80    7.56
   0  -3  19    2.20    3.65
   3  -3  19   -3.04    6.38
  -3   3 -20   58.07   10.31
   3  -3  20   58.58   10.52
   0  -3  20   68.85    7.05
   0  -3  21   -0.12    3.68
  -3   3 -21   10.40    8.91
   3  -3  21   -0.35    6.45
  -3   3 -22  129.57   14.98
   3  -3  22  124.59   14.25
   0  -3  22  150.63   10.12
   3  -3  23   -3.96    7.01
   0  -3  23   -9.20    5.06
  -3   3 -23    7.87    8.79
   3  -3  24  147.58   16.15
  -3   3 -24  118.63   15.27
  -3   3 -25   13.07    8.16
  -3   3 -26   51.46   12.15
  -3   3 -27    6.56    7.99
  -3   3 -28   61.64   12.95
  -3   3 -29  -23.10   12.25
  -3   3 -30    3.31    9.33
  -3   3 -31    5.86    9.23
  -3   3 -32   28.37   11.85
  -3   3 -33   42.17   16.21
   2  -4  29  -35.92   13.49
   2  -4  28    0.84    8.47
   2  -4  27    6.22    7.98
   2  -4  26   60.12   10.51
   2  -4  25    6.06    6.21
   2  -4  24  522.20   25.64
   2  -4  23    4.09    6.04
   2  -4  22  -26.28    8.29
   2  -4  21   -1.06    6.37
   2  -4  20   33.39    7.20
   2  -4  19   -8.45    7.39
   2  -4  18  685.09   27.20
   2  -4  17   -0.02    5.59
   2  -4  16   29.52    6.67
   2  -4  15    4.94    5.49
   2  -4  14   16.90    7.12
   4  -2 -10  176.53   12.69
   4  -2  -9   11.05    7.93
   4  -2  -8  125.41   11.72
   4  -2  -7    0.46    4.30
   4  -2  -6 1925.02   41.29
  -4   2   6 1865.20   42.98
   4  -2  -5   -2.13    4.60
  -4   2   5    1.57    4.51
   4  -2  -4  343.18   18.21
  -4   2   4  350.54   19.44
  -4   2   3   -5.95    5.84
   4  -2  -3   -0.67    5.16
   4  -2  -2  392.15   19.88
  -4   2   2  395.85   20.25
  -4   2   1   -1.69    5.05
   4  -2  -1    3.12    5.16
   4  -2   0 1445.84   38.46
  -4   2   0 1449.11   39.49
  -4   2  -1   -0.86    4.62
   4  -2   1    6.09    4.61
  -4   2  -2  624.36   27.32
   4  -2   2  614.64   25.51
  -4   2  -3   -0.38    6.69
   4  -2   3    0.28    6.06
  -4   2  -4  624.66   28.28
   4  -2   4  628.87   28.03
   4  -2   5    2.65    8.02
  -4   2  -5    5.50    6.09
   4  -2   6  580.90   29.15
  -4   2  -6  557.83   29.64
  -4   2  -7    0.11    5.67
   4  -2   7    4.35    5.55
   4  -2   8  194.64   16.81
  -4   2  -8  199.88   17.20
   4  -2   9   -4.40    7.01
  -4   2  -9   -2.44    6.22
   4  -2  10  721.35   31.05
  -4   2 -10  745.63   32.93
   4  -2  11   -5.25    6.83
  -4   2 -11    0.04    5.81
  -4   2 -12  199.74   17.83
   4  -2  12  228.14   18.90
   4  -2  13   16.72    9.69
  -4   2 -13    2.04    7.62
  -4   2 -14  211.88   18.91
   4  -2  14  240.78   19.59
  -4   2 -15   15.03   14.28
   4  -2  15   16.32   12.59
  -4   2 -16  484.56   29.18
   4  -2  16  474.58   26.56
   4  -2  17   42.13   12.66
  -4   2 -17   21.91   10.42
   4  -2  18   11.65    8.21
  -4   2 -18   42.28   11.66
  -4   2 -19    0.81    8.22
  -4   2 -20  122.11   14.88
  -4   2 -21   -7.07    9.84
  -4   2 -22  259.59   24.55
  -4   2 -23    1.41    9.55
  -4   2 -24   11.91    9.75
  -3   4 -31   29.03   11.69
  -3   4 -30  190.62   19.16
  -3   4 -29  273.70   22.66
   1  -4  28    8.07    5.72
  -3   4 -28    4.96    8.49
   3  -4  28    3.48    8.13
  -3   4 -27  628.43   33.30
   3  -4  27  596.53   32.68
   4  -1 -26   58.18    5.05
   1  -4  26   59.16    9.13
  -3   4 -26   88.30   14.24
   3  -4  26   71.10   12.28
  -3   4 -25  194.17   18.68
   4  -1 -25  198.38    8.59
   1  -4  25  212.15   14.83
   3  -4  25  197.26   18.47
   4  -1 -24  510.12   13.48
   1  -4  24  514.65   22.68
  -3   4 -24  576.34   31.41
   3  -4  24  616.04   29.93
   4  -1 -23  298.26   11.06
   1  -4  23  289.40   16.45
  -3   4 -23  325.81   23.18
   3  -4  23  320.90   22.16
   4  -1 -22   67.30    6.71
   1  -4  22   65.23    8.72
  -3   4 -22   89.93   14.65
   1  -4  21 1539.74   37.86
   3  -4  21 1604.43   46.20
   4  -1 -21 1535.72   25.68
   1  -4  20   36.24    7.69
  -3   4 -20   13.38    8.30
   4  -1 -20   15.47    4.00
   3  -4  20   15.00    6.65
   1  -4  19  779.70   26.87
   4  -1 -19  787.69   19.22
  -3   4 -19  758.74   34.46
   3  -4  19  749.43   32.35
   4  -1 -18 1062.14   22.39
  -3   4 -18 1122.31   40.71
   1  -4  18 1042.95   31.77
   3  -4  18 1104.16   38.61
   3  -4  17  130.95   13.91
  -3   4 -17  139.07   15.32
   4  -1 -17  119.28    8.47
   4  -1 -16  240.94   13.31
   3  -4  16  287.05   20.36
  -3   4 -16  263.86   20.54
  -3   4 -15 2378.08   58.69
   4  -1 -15 2419.87   36.47
   3  -4  15 2301.47   54.26
   4  -1 -14   22.95    4.90
   3  -4  13 2366.05   56.63
   4  -1 -13 2295.67   37.18
   3  -4  12 1459.85   43.10
   4  -1 -12 1345.42   29.19
  -4   1  11   11.42    5.24
   3  -4  11    1.33    7.83
   4  -1 -11   10.46    4.24
  -4   1  10  614.71   21.86
   4  -1 -10  629.64   20.74
   4  -1  -9 2591.29   42.80
  -4   1   9 2527.97   42.41
   4  -1  -8  503.57   20.43
  -4   1   8  462.90   19.42
  -4   1   7 4314.70   59.65
   4  -1  -7 4348.48   59.56
  -4   1   6 1310.89   32.94
   4  -1  -6 1305.09   33.23
  -4   1   5  492.86   21.01
   4  -1  -5  494.09   20.44
   4  -1  -4  772.29   25.85
  -4   1   4  812.59   27.41
  -4   1   3 2003.62   43.16
   4  -1  -3 2016.69   42.95
   4  -1  -2  955.69   31.91
  -4   1   2  940.52   31.09
  -4   1   1 5724.76   74.05
  -4   3   1 5627.14   83.94
   4  -1  -1 5680.78   74.65
   4  -3  -1 5624.84   81.08
  -4   1   0 1023.39   33.57
  -4   3   0 1096.71   37.39
   4  -3   0 1081.34   36.08
   4  -1   0  975.72   31.99
   4  -1   1 1529.23   39.82
  -4   1  -1 1481.03   39.13
  -4   3  -1 1354.19   41.28
   4  -3   1 1382.48   41.21
   4  -1   2 1064.28   34.53
  -4   1  -2 1082.95   36.38
  -4   3  -2 1188.92   37.58
   4  -3   2 1144.54   37.77
  -4   3  -3  613.89   27.02
  -4   1  -3  755.73   29.91
   4  -1   3  732.75   28.49
   4  -3   3  606.23   26.66
  -4   3  -4 1408.82   41.82
   4  -1   4 1186.32   38.18
  -4   1  -4 1201.25   38.91
   4  -3   4 1400.05   42.17
   4  -3   5 5264.51   81.37
   4  -1   5 5201.15   79.65
  -4   1  -5 5191.61   80.54
  -4   3  -5 5304.09   81.01
   4  -1   6  336.15   20.55
  -4   3  -6  380.64   23.29
  -4   1  -6  333.99   20.59
   4  -3   6  334.89   21.08
  -4   1  -7 2590.23   58.11
  -4   3  -7 2450.50   56.71
   4  -1   7 2619.15   57.25
   4  -3   7 2481.82   56.60
   4  -3   8  577.27   27.31
   4  -1   8  516.07   26.63
  -4   3  -8  614.87   28.92
  -4   1  -8  466.62   26.07
  -4   1  -9   85.97   12.24
   4  -1   9  104.40   13.73
   4  -3  10 1737.48   49.01
  -4   3 -10 1742.38   49.58
  -4   3 -11 2801.52   62.78
   4  -3  11 2748.98   60.72
  -3  -1  11 2774.24   36.21
  -3  -1  12   75.75    6.12
  -4   3 -13 2601.12   61.96
   4  -3  13 2586.14   62.84
  -3  -1  13 2640.25   31.12
  -3  -1  14  370.33   10.88
   4  -3  14  399.42   25.44
  -4   3 -14  411.77   25.66
  -4   3 -15   51.26   11.06
   4  -3  15   55.44   11.25
   4  -3  16 1393.49   46.96
  -4   3 -16 1414.49   47.07
   4  -3  17 1286.86   44.70
  -4   3 -17 1342.43   46.27
   4  -3  18   41.19   11.50
  -4   3 -18   31.71   10.92
   4  -3  19 1834.46   55.13
  -1  -3  19 1801.76   27.66
  -4   3 -19 1804.37   55.80
  -4   3 -20  131.65   14.78
  -1  -3  20  138.14    8.33
   4  -3  20  134.75   15.96
  -1  -3  21  267.71    9.88
   4  -3  21  309.73   23.26
  -4   3 -21  279.73   23.24
   4  -3  22  728.57   36.96
  -1  -3  22  631.78   14.57
  -4   3 -22  743.12   37.67
   4  -3  23  429.58   27.70
  -4   3 -23  413.57   28.21
  -4   3 -24   45.03   11.42
   4  -3  24   57.72   12.92
  -4   3 -25 1006.73   43.46
  -4   3 -26    2.29    9.17
  -4   3 -27  286.08   24.31
  -4   3 -28  278.07   24.69
  -4   3 -29   55.01   13.87
  -4   3 -30   80.93   16.72
  -4   3 -31  432.02   31.27
  -4   3 -32    4.21   10.24
  -4   3 -33  212.75   23.52
  -4   0   3   88.76   10.35
  -4   0   4   91.54   10.17
  -4   0   5   36.97    7.55
  -4   0   6   18.68    5.66
   4  -4   6   20.69    8.51
   4  -4   7    4.02    6.57
  -4   4  -7    1.47    8.40
  -4   0   7   -0.24    4.97
  -4   0   8  323.26   16.44
   4  -4   8  348.54   22.48
  -4   4  -8  318.55   23.16
  -4   0   9    4.57    3.93
   4  -4   9   -7.69    7.86
  -4   4  -9    0.62    6.56
  -4   4 -10   87.75   14.26
  -4   0  10   83.36    9.25
   4  -4  10   86.83   12.99
   4  -4  11   39.67   11.11
  -4   4 -11   49.62   13.79
  -4   0  11   36.10    6.87
  -4   4 -12   15.06    7.67
  -4   0  12   24.08    5.24
   4  -4  13  -16.04   10.44
  -4   4 -13   -0.12    8.28
  -4   0  13   -3.07    4.37
   4  -4  14   74.56   13.03
  -4   0  14   63.95    6.75
  -4   4 -14   70.75   12.58
   4  -4  15  -17.92    9.89
  -4   4 -15    9.18   15.09
  -4   4 -16   37.57   10.16
   4  -4  16   39.62    9.96
  -4   4 -17   -4.64    8.05
   4  -4  17   10.81    8.57
   4  -4  18  121.68   17.97
  -4   4 -18    6.11    8.85
   4  -4  19    6.81    7.31
  -4   4 -19   -4.49    8.74
  -4   4 -20   43.36   11.71
   4  -4  20   49.30   11.79
   4  -4  21   -8.25    9.27
   0  -4  21   13.82    5.27
  -4   4 -21   15.69   10.22
  -4   4 -22    7.10    8.91
   4  -4  22   -5.82    8.80
   0  -4  22    9.10    5.11
  -4   4 -23    9.45    9.68
   4  -4  23    4.17    8.51
   0  -4  23   -1.08    4.34
  -4   4 -24   -4.36   10.74
   0  -4  24    8.10    4.82
  -4   4 -25   -1.04    9.47
   0  -4  25   -4.03    4.61
   4  -4  25  -24.52   10.08
   4  -4  26   16.62   10.06
   0  -4  26   13.44    5.44
   4  -4  27   16.30    8.80
  -4   4 -27    1.65    9.20
  -4   4 -28    4.35    9.37
   4  -4  28   -3.97    9.36
   4  -4  29   53.90   18.19
  -4   4 -29   80.04   18.35
  -4   4 -30    4.85    9.55
  -4   4 -31   10.97   10.98
  -4   4 -32   -5.69   10.70
  -4   4 -33   68.26   19.43
   3  -5  32   22.71    9.03
   2  -5  31    4.71    9.11
   2  -5  30    6.19    7.62
   3  -5  30   16.80   10.13
   2  -5  29   83.70   11.79
   3  -5  29  112.41   15.66
   3  -5  28   -5.78    8.04
   2  -5  28  -12.02    8.02
   3  -5  27   49.67   11.91
   2  -5  27   53.95   10.47
   2  -5  26  187.10   17.13
   3  -5  26  110.57   14.28
   3  -5  25   14.57    9.50
   2  -5  25   14.01    8.17
   2  -5  24   19.19    7.56
   3  -5  24   12.99    8.27
   2  -5  23  110.10   13.44
   3  -5  23  153.77   16.05
   2  -5  22   10.26    6.98
   3  -5  22   -1.86    7.09
   2  -5  21  191.40   17.59
   3  -5  21  200.75   17.97
   2  -5  20  180.55   16.47
   3  -5  20  120.28   14.54
   3  -5  19   -1.71    7.24
   5  -2 -19    2.80    6.11
   3  -5  18   78.85   13.06
   5  -2 -18   69.07    8.97
   3  -5  17  308.71   22.55
   5  -2 -17  268.64   16.14
   5  -2 -16   93.54   11.03
   5  -2 -15  294.53   16.90
   5  -2 -14  224.36   15.67
   5  -2 -13   44.78    9.00
   5  -2 -12   61.81    9.12
   5  -2 -11  250.17   16.24
   5  -2 -10  281.52   17.38
   5  -2  -9  756.60   28.81
  -5   2   9  708.60   29.51
   5  -2  -8  356.65   20.82
  -5   2   8  356.55   20.95
   5  -2  -7  123.17   12.20
  -5   2   7  122.26   12.03
   5  -3  -6   90.05   12.12
  -5   2   6  107.61   11.68
   5  -2  -6  113.58   12.14
   5  -2  -5  110.91   12.30
  -5   2   5  107.13   12.58
   5  -3  -5  147.96   14.53
  -5   2   4  428.83   24.98
   5  -2  -4  403.23   22.61
   5  -3  -4  428.90   24.00
  -5   3   4  398.69   23.74
  -5   2   3  934.35   35.54
   5  -2  -3  940.06   34.92
  -5   3   3  960.82   36.69
   5  -3  -3  922.17   34.94
  -5   2   2  107.29   12.67
   5  -2  -2   94.62   11.54
  -5   3   1  603.09   28.92
   5  -2  -1  529.95   28.36
  -5   2   1  527.87   28.15
   5  -3  -1  611.88   29.10
   5  -2   0   94.79   13.21
  -5   3   0   65.25   11.70
  -5   2   0   92.30   13.22
   5  -3   0   72.73   11.67
   5  -2   1   29.90    8.86
  -5   3  -1   36.18    8.63
   5  -3   1   44.60    9.05
  -5   2  -1   29.70    9.03
   5  -2   2  735.03   32.23
  -5   3  -2  694.02   32.19
  -5   2  -2  731.33   32.57
   5  -3   2  710.33   31.82
  -5   3  -3  790.17   34.44
   5  -3   3  800.84   34.30
   5  -2   3  762.64   33.44
  -5   2  -3  758.84   34.89
  -5   3  -4   37.64    9.69
   5  -3   4   31.91    8.56
   5  -2   4   35.00    7.94
  -5   2  -4   37.74    9.39
   5  -3   5  768.36   34.80
  -5   3  -5  809.30   36.13
  -5   2  -5  626.69   31.57
   5  -2   5  661.10   31.81
   5  -2   6   48.00   11.05
   5  -3   6   24.77    6.17
  -5   2  -6   45.32    9.93
  -5   3  -6   34.65   10.07
   5  -3   7   22.85    8.94
  -5   2  -7   25.74    7.23
  -5   3  -7   25.32    8.90
   5  -2   7   29.72    7.48
   5  -2   8  922.83   37.80
  -5   2  -8  917.89   39.60
   5  -3   8  903.62   39.49
  -5   3  -8  978.59   40.98
  -5   3  -9  489.31   29.69
  -5   2  -9  464.34   28.68
   5  -3   9  488.03   29.71
   5  -2   9  512.06   29.51
  -5   2 -10   25.09   10.56
   5  -3  10   12.45   10.17
  -5   3 -10    1.31    8.64
   5  -2  10   21.99   11.13
  -5   2 -11  562.25   32.41
   5  -2  11  601.08   32.88
  -5   3 -11  713.82   35.54
   5  -3  11  725.76   35.11
   5  -3  12   11.76    8.40
  -5   3 -12   10.92    7.97
  -5   2 -12    3.32    9.75
   5  -2  12   -1.52    8.77
   5  -2  13   80.70   11.74
   5  -3  13   63.92   12.05
  -5   2 -13   71.70   13.47
  -5   3 -13   68.57   12.82
  -5   2 -14  388.13   28.21
   5  -2  14  412.53   26.75
  -5   2 -15  101.17   16.61
   5  -3  15   94.74   15.32
   5  -2  15  117.50   16.98
  -5   3 -15   96.71   16.09
   5  -3  16   14.15    8.47
  -5   2 -16   35.50   12.05
   5  -2  16   36.19   11.51
  -5   3 -16   22.98    9.18
  -5   3 -17  580.37   33.82
  -5   2 -17  505.16   34.17
   5  -3  17  546.30   32.92
  -5   2 -18   13.63    9.56
  -5   3 -18    7.78    9.74
   5  -3  18   15.14   10.46
   5  -3  19  115.88   16.62
  -5   3 -19  118.78   17.22
  -5   3 -20  176.20   19.87
   5  -3  20  184.84   20.19
  -5   3 -21   27.20   12.30
   5  -3  21  113.83   17.58
  -5   3 -22   43.73   12.35
   5  -3  22   44.77   14.17
   5  -3  23  183.05   21.09
  -5   3 -23  168.92   20.87
  -5   3 -24   44.65   14.41
  -5   3 -25  173.63   22.26
  -5   3 -26   40.69   14.90
  -5   3 -27    1.82   11.00
  -5   3 -28   43.19   13.65
  -5   3 -29   77.54   17.59
  -5   3 -30   -2.54   12.60
   4  -5  33   -7.02    9.30
   4  -5  32   13.09   11.33
   4  -5  31   22.46   11.21
  -4   5 -31    6.97    9.86
   4  -5  30  125.26   17.89
  -4   5 -30  108.94   16.49
   4  -5  29    0.94    9.25
   1  -5  29   -2.57    6.84
  -4   5 -29   16.52   11.57
   4  -5  28   99.26   15.62
  -4   5 -28  105.84   16.25
   1  -5  28  121.17   12.00
   4  -5  27   10.69    9.39
   1  -5  27   -1.10    6.10
  -4   5 -27    2.07   10.68
   4  -5  26   31.16   11.19
   1  -5  26   41.73    8.74
  -4   5 -26   45.17   13.36
   1  -5  25    3.17    6.19
   1  -5  24  141.74   13.26
  -4   5 -24  119.40   17.75
   4  -5  24  133.33   16.90
   1  -5  23   -6.47    6.94
   5  -1 -23   -0.23    3.66
   4  -5  23  -20.61   10.17
  -4   5 -23    4.84   11.14
   5  -1 -22  280.38   11.95
  -4   5 -22  306.71   25.32
   5  -1 -21    4.51    4.05
   4  -5  21   13.29    7.90
  -4   5 -21    2.20   10.11
  -4   5 -20  251.98   23.34
   4  -5  20  256.03   22.15
   5  -1 -20  286.99   12.86
   4  -5  19   -4.32    7.63
   5  -1 -19   16.28    5.26
  -4   5 -19   17.54   12.18
  -4   5 -18  153.64   19.52
   5  -1 -18  141.04    9.94
   5  -1 -17   -8.05    5.29
   4  -5  17   -6.09    8.29
   4  -5  16  203.97   18.98
   5  -1 -16  187.93   12.53
   4  -5  15   29.49   11.93
   5  -1 -15   -0.75    4.62
   4  -5  14  700.79   34.46
   5  -1 -14  781.39   24.47
   4  -5  13    6.80    7.73
   5  -1 -13    8.69    5.52
  -5   1  13    7.73    5.31
  -5   1  12   33.26    7.04
   5  -1 -12   24.37    6.33
   5  -1 -11   37.40    7.37
  -5   1  11   25.92    6.18
   5  -1 -10  356.34   18.79
  -5   1  10  380.68   19.78
   5  -1  -9    0.96    5.02
  -5   1   9    1.50    5.74
  -5   1   8  973.75   31.38
   5  -1  -8  928.50   30.35
   5  -1  -7   14.97    6.01
  -5   1   7    4.95    6.52
   5  -1  -6    1.43    5.76
  -5   1   6    3.75    4.99
   5  -1  -5   21.67    6.33
  -5   1   5   17.68    5.76
   5  -1  -4  190.97   15.76
  -5   1   4  167.73   14.05
   5  -1  -3   63.17   10.29
  -5   1   3   62.03    9.98
  -5   1   2 1736.30   45.70
   5  -1  -2 1690.56   46.37
   5  -1  -1   18.62    9.32
  -5   1   1   10.61    7.14
   5  -1   0   13.72    6.72
  -5   1   0   15.58    5.99
   5  -1   1    8.40    7.26
  -5   1  -1    5.81    7.18
   5  -1   2   51.85    9.62
   5  -4   2   39.99   11.03
  -5   1  -2   54.05   10.29
  -5   4  -2   41.52   10.57
   5  -4   3    0.14    8.02
  -5   4  -3   15.34    9.38
   5  -1   3   19.93   10.90
   5  -1   4 1658.63   49.94
  -5   4  -4 1777.86   55.36
  -5   1  -4 1693.76   52.00
   5  -4   4 1705.18   53.59
  -5   4  -5   25.11    8.92
   5  -4   5   32.54    8.32
   5  -1   6  241.09   19.64
  -5   4  -6  251.78   23.58
  -5   1  -6  203.56   18.44
   5  -4   6  242.82   22.47
  -5   4  -7   19.45    9.98
  -5   1  -7   -4.04    6.94
   5  -1   7   -5.59    7.51
   5  -4   7   13.87    7.75
  -5   4  -8   24.61   10.29
   5  -4   8   30.23   13.49
  -5   4  -9    4.72    7.58
   5  -4   9    7.51    7.71
   5  -4  10  989.45   41.07
  -5   4 -10  979.94   41.83
  -4  -1  11   19.11    5.24
  -5   4 -11   25.35   10.40
   5  -4  11    8.90    7.21
   5  -4  12  348.38   25.52
  -5   4 -12  362.98   26.74
  -4  -1  12  318.22   15.43
  -4  -1  13   10.66    4.66
   5  -4  13   49.45   12.03
  -5   4 -13   42.60   11.73
  -5   4 -14   35.70   10.38
  -4  -1  14   42.01    5.89
   5  -4  14   34.66    9.46
  -5   4 -15   12.64   10.40
   5  -4  15   15.32   15.45
  -4  -1  15    1.51    3.47
   5  -4  16  782.65   38.61
  -4  -1  16  724.79   18.98
  -5   4 -16  803.64   40.56
   5  -4  17    8.78   11.33
  -4  -1  17   10.85    4.14
  -5   4 -17   -3.36    8.49
  -5   4 -18  248.84   23.70
   5  -4  18  240.95   22.70
  -5   4 -19    8.28   10.89
   5  -4  19   -0.58    9.00
  -5   4 -20   78.84   15.11
   5  -4  20   93.29   15.91
  -5   4 -21    5.02    9.34
   5  -4  21   10.34    9.21
   5  -4  22  138.08   18.59
  -5   4 -23    3.24    9.32
  -1  -4  23    3.85    3.82
   5  -4  23   13.93    9.77
   5  -4  24  151.74   18.92
  -5   4 -24  122.74   17.36
  -1  -4  24  113.05    8.46
  -5   4 -25   30.13   14.28
   5  -4  25    4.36   11.57
  -1  -4  25   12.46    4.68
   5  -4  26   47.35   14.91
  -5   4 -26   56.02   15.58
  -1  -4  26   45.64    5.49
   5  -4  27    0.73   10.70
  -5   4 -27    0.03   10.61
   5  -4  28   22.86   12.93
  -5   4 -29   12.65   11.61
  -5   4 -30   48.51   14.30
  -5   4 -31   -9.32   10.82
  -5   4 -32   61.53   14.98
  -5   4 -33   14.25   12.15
  -5   4 -34   39.59   15.74
  -5   0   4  273.80   18.24
  -5   0   5 1714.77   43.53
  -5   0   6  605.35   30.30
  -5   0   7   91.70   13.11
  -5   0   8 1053.71   33.71
  -5   0   9 1958.85   44.20
   5  -5   9 1948.64   58.83
  -5   0  10   55.91    9.24
   5  -5  10   77.70   15.12
  -5   5 -10   74.52   15.95
  -5   5 -11 1717.12   59.87
  -5   0  11 1854.21   40.80
   5  -5  11 1775.93   57.29
  -5   5 -12  278.33   24.28
   5  -5  12  314.70   25.17
  -5   0  12  235.90   14.72
  -5   0  13   19.20    6.08
   5  -5  13   32.32   10.46
  -5   5 -13   11.99    8.71
  -5   5 -14  671.46   37.26
  -5   0  14  616.15   22.87
   5  -5  14  700.21   36.33
   5  -5  15  933.11   43.17
  -5   5 -15  900.77   43.43
  -5   0  15  884.71   26.29
  -5   0  16    0.24    4.54
   5  -5  16   -0.75    8.36
  -5   5 -16   14.99    9.32
   5  -5  17 1064.74   45.20
  -5   5 -17 1069.40   47.23
  -5   0  17 1125.68   27.62
   5  -5  18  153.99   19.75
  -5   5 -18  153.15   19.88
  -5   5 -19  144.51   18.93
   5  -5  19  163.65   19.49
   5  -5  20  477.17   33.14
   5  -5  21  358.81   27.93
  -5   5 -21  285.72   26.84
  -5   5 -22   40.47   14.27
   5  -5  22   33.63   12.27
  -5   5 -23  668.71   38.50
   5  -5  23  726.85   38.05
  -5   5 -24   16.06   11.19
   5  -5  24    6.09   11.35
  -5   5 -25  185.29   22.41
   5  -5  25  126.70   21.28
   0  -5  26  205.27   15.13
  -5   5 -26  263.89   25.79
   5  -5  27   53.19   15.39
   0  -5  27   70.08    9.10
  -5   5 -27   45.73   13.45
  -5   5 -28   32.47   13.64
   0  -5  28   37.39    7.39
   5  -5  28   11.63   11.71
  -5   5 -29  334.83   30.37
   5  -5  30   -1.62   10.46
  -5   5 -30   19.70   14.28
  -5   5 -31  161.26   22.39
   5  -5  31   55.90   19.90
  -5   5 -32  111.64   17.81
   5  -5  32  101.91   17.89
   3  -6  31   -1.56   10.14
   3  -6  30  351.63   24.67
   3  -6  29  -21.62   10.37
   3  -6  28  163.30   19.08
   3  -6  27    0.31    8.06
   3  -6  26  290.31   22.89
   3  -6  25   28.51   11.59
   3  -6  24  687.88   34.00
   3  -6  23    7.47    9.08
   6  -3 -13    2.58    6.69
   6  -3 -12 1401.22   43.28
   6  -3 -11   -2.89    6.70
   6  -3 -10 3118.58   64.09
   6  -3  -9   -7.24    7.97
   6  -3  -8    2.06    6.38
  -6   3   8   -7.79    9.24
   6  -3  -7    7.75    7.75
  -6   3   7    0.02    6.91
   6  -3  -6 1344.53   43.45
  -6   3   6 1386.61   46.73
   6  -3  -5   -7.41    8.38
  -6   3   5  -11.45    8.97
   6  -3  -4 4506.43   82.74
  -6   3   4 4445.91   82.12
   6  -3  -3    7.79    6.87
  -6   3   3  -11.57    9.14
   6  -3  -2  572.33   29.46
  -6   3   2  611.94   32.02
  -6   3   1    2.47    7.36
   6  -3  -1    9.51    6.61
   6  -3   0  419.41   26.61
  -6   3   0  468.28   28.88
   6  -3   1   22.81   12.48
  -6   3  -1   27.71   12.87
   6  -3   2 5014.90   90.57
  -6   3  -2 5041.40   92.37
  -6   3  -3   -7.27    7.10
   6  -3   3   -5.64    8.75
   6  -3   4 1234.95   47.28
  -6   3  -4 1194.84   46.22
   6  -3   5   -2.33    9.46
  -6   3  -5  -10.07   10.11
   6  -3   6   16.71    9.88
  -6   3  -6   13.89    8.81
  -6   3  -7   13.32    9.63
   6  -3   7   11.04   10.22
   6  -3   8 3502.07   79.38
  -6   3  -8 3410.63   80.81
   6  -3   9    3.86    9.26
  -6   3  -9    3.03    8.86
  -6   3 -10 1815.66   59.98
   6  -3  10 1758.33   59.92
  -6   3 -11   -1.24    8.54
   6  -3  11    0.30    9.71
   6  -3  12   14.14   10.20
  -6   3 -12   17.43   10.36
   6  -3  13   -2.64    9.17
  -6   3 -13    1.16    8.55
   6  -3  14 1581.62   57.73
  -6   3 -14 1501.93   57.90
  -6   3 -15   19.35   13.88
   6  -3  15   22.95   12.13
  -6   3 -16 1461.95   58.57
   6  -3  16 1463.39   55.00
  -6   3 -17    7.05   10.02
   6  -3  17   -1.19    9.50
  -6   3 -18  192.17   23.23
   6  -3  18  201.62   23.16
  -6   3 -19   24.29   14.30
   6  -3  19   11.38   13.13
  -6   3 -20  724.07   42.46
   6  -3  20  808.03   43.29
  -6   3 -21   -8.13    9.93
   6  -3  21    5.51   12.02
   6  -3  22  593.35   40.34
  -6   3 -22  900.34   47.63
  -6   3 -23   -0.07   10.61
  -6   3 -24  332.29   30.66
  -6   3 -25   -4.43   11.20
  -6   3 -26  154.93   22.06
   4  -6  33   61.25   13.84
   4  -6  32  -11.02   11.59
   4  -6  31   54.82   13.41
   2  -6  30   29.67    9.98
   4  -6  30   30.75   12.15
   4  -6  29   -8.30    9.39
   2  -6  29   -0.57    7.36
   4  -6  28   89.45   16.33
   2  -6  27  148.13   15.84
   4  -6  26    4.28    9.87
   4  -6  25  181.54   20.15
   4  -6  24   23.21   10.74
   4  -6  23   48.98   12.49
   6  -2 -23   70.44    8.04
   6  -2 -22  222.98   14.08
   4  -6  22  233.87   22.50
   6  -2 -21  116.85   11.28
   4  -6  21  134.35   16.82
   4  -6  20   31.84   10.96
   6  -2 -20    2.89    5.46
   6  -2 -19  725.30   26.07
   6  -2 -18   -3.91    6.75
   6  -2 -17  246.23   16.10
   6  -2 -16  435.61   21.08
   6  -2 -15   31.01    7.94
   6  -2 -14   84.65   11.09
   6  -2 -13  748.06   29.61
   6  -2 -12   -0.92    6.26
  -6   2  12   -1.65    7.70
   6  -2 -11  845.11   30.51
  -6   2  11  859.80   33.31
   6  -2 -10  401.45   22.25
  -6   2  10  373.48   23.05
  -6   2   9    2.75    7.36
   6  -2  -9   -0.48    6.23
   6  -2  -8  169.33   17.21
  -6   2   8  164.21   16.30
   6  -2  -7  770.07   30.98
  -6   2   7  746.84   31.88
  -6   2   6  132.87   14.88
   6  -2  -6  127.18   13.86
   6  -2  -5 1031.03   37.47
  -6   2   5  967.31   37.15
   6  -2  -4  503.77   26.97
   6  -4  -4  533.67   30.22
  -6   2   4  490.81   27.89
   6  -4  -3  136.80   15.52
   6  -2  -3  189.12   16.97
  -6   2   3  186.81   18.23
  -6   4   2  282.57   24.87
   6  -4  -2  277.15   22.57
   6  -2  -2  216.46   18.67
  -6   2   2  216.68   18.64
  -6   4   1  451.18   29.32
   6  -4  -1  449.38   28.28
   6  -2  -1  504.90   28.27
  -6   4   0  462.42   30.00
   6  -2   0  461.74   27.53
   6  -4   0  456.28   29.24
  -6   2   0  428.34   26.51
  -6   4  -1 1292.15   48.89
   6  -4   1 1296.65   47.74
   6  -2   1 1349.95   47.31
  -6   2  -1 1324.45   47.24
  -6   2  -2  148.59   18.35
  -6   4  -2  184.57   20.50
   6  -4   2  163.11   19.25
   6  -2   2  152.13   17.86
   6  -2   3  233.78   20.36
  -6   4  -3  173.08   19.12
  -6   2  -3  220.31   20.31
   6  -4   3  177.07   19.23
   6  -2   4  311.64   23.66
  -6   2  -4  320.84   23.94
  -6   4  -4  359.47   27.40
   6  -4   4  354.43   25.83
   6  -4   5   76.12   14.07
   6  -2   5  139.17   17.78
  -6   4  -5   87.61   14.10
  -6   2  -5  124.85   17.33
   6  -4   6  427.15   29.26
   6  -2   6  358.50   26.13
  -6   2  -6  372.25   27.12
  -6   4  -6  445.67   31.42
   6  -2   7 1307.97   48.63
  -6   2  -7 1265.25   48.45
   6  -4   7 1234.27   48.21
  -6   4  -7 1290.83   50.95
   6  -4   8   75.32   14.11
   6  -2   8   61.54   14.91
  -6   4  -8   88.58   16.44
  -6   2  -8   47.85   15.08
   6  -4   9  523.45   32.45
  -6   2  -9  639.50   36.22
   6  -2   9  640.03   35.78
  -6   4  -9  577.31   34.24
   6  -2  10   77.57   14.49
   6  -4  10  108.40   17.96
  -6   4 -10  124.22   20.03
  -6   2 -10   75.75   15.37
  -6   4 -11   49.14   14.36
   6  -2  11   48.64   11.30
  -6   2 -11   50.97   12.86
   6  -4  11   57.02   12.92
  -6   2 -12  487.70   32.68
   6  -2  12  488.21   31.84
  -6   4 -12  545.73   35.50
   6  -4  13  560.54   36.56
  -6   2 -13  559.69   35.51
  -6   4 -13  558.57   36.57
   6  -2  13  634.52   37.82
   6  -4  14    6.54    9.20
   6  -2  14    2.25    9.48
  -6   4 -14   10.43    9.20
  -6   2 -14    2.41    9.57
  -6   2 -15  670.80   41.12
   6  -4  15  660.83   37.35
  -6   4 -15  692.93   39.89
   6  -4  16   28.60   12.05
  -6   4 -16   17.87    9.96
   6  -4  17   44.85   13.61
  -6   4 -17   36.64   12.58
  -4  -2  18  212.83   11.61
  -6   4 -18  254.22   26.67
   6  -4  18  220.40   23.66
   6  -4  19  358.82   29.02
  -4  -2  19  271.27   11.42
  -6   4 -19  361.04   30.13
   6  -4  20   21.59   12.69
  -6   4 -20   25.68   12.98
  -4  -2  20   13.40    3.49
   6  -4  21  322.85   28.40
  -6   4 -21  311.20   28.36
  -6   4 -22   50.32   16.41
   6  -4  22   28.64   13.18
  -6   4 -23   85.17   17.94
   6  -4  23  105.66   19.09
   6  -4  24  163.90   21.70
  -6   4 -24  148.69   21.32
   6  -4  25   57.49   16.27
  -6   4 -25   78.20   16.67
  -2  -4  25   40.94    4.58
   6  -4  26    0.38   11.58
  -6   4 -26   -9.85   10.67
  -6   4 -27  182.51   25.10
   6  -4  27  213.66   26.87
  -6   4 -28  -13.54   13.56
  -6   4 -29   29.59   15.37
  -6   4 -30   55.79   15.25
  -6   4 -31  -24.55   11.54
  -6   4 -32   14.11   12.61
   5  -6  34  -16.50   12.80
   5  -6  33   91.50   18.56
   5  -6  32   10.63   11.01
   5  -6  31  -27.98   13.68
  -5   6 -31  -45.04   16.17
  -5   6 -30   19.59   12.69
   5  -6  30   31.13   12.91
   5  -6  29   27.44   14.02
  -5   6 -29   69.02   17.96
   5  -6  28    1.19   11.64
  -5   6 -28    6.36   12.79
   5  -6  26    1.61   10.97
   5  -6  25   13.57   11.88
   5  -6  24  118.81   20.68
   5  -6  23  116.95   17.27
   5  -6  22   18.02   11.28
   5  -6  21  399.68   28.50
   6  -1 -20   31.96    6.73
   5  -6  20   19.24   10.42
   6  -1 -19  187.99   12.78
   5  -6  19  174.33   20.50
   6  -1 -18  247.23   15.06
   5  -6  18  221.57   23.63
   6  -1 -17   70.17    9.71
   5  -6  17   70.40   14.48
   5  -6  16   15.09    9.82
   6  -1 -16   12.47    5.79
  -6   1  16    5.33    6.69
   6  -1 -15  694.96   25.83
  -6   1  15  700.85   27.69
   6  -1 -14   -1.83    6.14
   6  -1 -13  388.15   21.28
  -6   1  13  421.49   22.67
   6  -1 -12  582.31   25.75
  -6   1  12  570.70   25.57
  -6   1  11    3.21    6.81
   6  -1 -11    5.51    6.00
   6  -1 -10   87.80   11.19
  -6   1  10   79.93   11.79
   6  -1  -9  780.47   30.77
  -6   1   9  793.45   32.22
  -6   1   8   40.92    9.55
   6  -1  -8   44.43    9.19
   6  -1  -7  907.48   34.02
  -6   1   7  911.30   35.33
  -6   1   6  555.96   32.70
   6  -1  -6  567.20   30.61
  -6   1   4  328.41   22.47
   6  -1  -4  348.95   22.63
  -6   1   3  447.68   26.01
   6  -1  -3  450.62   25.31
   6  -1  -2   77.66   12.32
  -6   1   2   82.47   12.81
  -6   1   1 1201.12   43.14
   6  -1  -1 1225.89   43.55
   6  -1   0  464.04   27.86
  -6   1   0  451.82   27.35
  -6   1  -1  219.17   22.53
   6  -1   1  229.88   21.54
  -6   1  -2  328.62   26.70
   6  -1   2  312.59   24.03
   6  -1   3  196.96   19.97
  -6   1  -3  310.14   25.21
  -6   1  -4  295.63   24.72
  -6   5  -5  948.68   46.00
   6  -5   5  918.49   42.97
  -6   5  -6  214.63   22.76
   6  -5   6  212.25   21.37
  -6   5  -7  476.64   31.86
   6  -5   7  462.19   31.40
  -6   5  -8  178.40   22.84
   6  -5   8  146.86   18.93
  -6   5  -9   94.13   16.94
   6  -5   9  107.13   15.80
  -6   5 -10  209.72   22.57
   6  -5  10  208.22   22.30
  -6   5 -11  770.59   40.52
   6  -5  11  796.49   41.52
   6  -5  12   80.03   16.24
  -5  -1  12   47.38    8.59
  -6   5 -12   82.53   19.19
   6  -5  13  511.31   34.39
  -6   5 -13  517.56   34.25
  -5  -1  13  449.71   21.27
   6  -5  14  165.64   19.96
  -5  -1  14  145.92   12.56
  -6   5 -14  186.34   22.24
  -6   5 -15    6.81   11.60
  -5  -1  15    2.65    5.59
   6  -5  15   15.77   12.54
   6  -5  16  284.00   27.46
  -6   5 -16  308.02   29.64
  -5  -1  16  285.21   15.65
   6  -5  17  379.14   29.99
  -6   5 -17  393.88   31.59
  -5  -1  17  433.55   17.53
  -6   5 -18   17.37   10.55
  -5  -1  18   19.26    5.67
   6  -5  18   41.62   14.08
   6  -5  19  520.64   36.59
  -5  -1  19  463.72   16.65
  -6   5 -19  478.98   34.26
  -6   5 -20   87.19   18.24
   6  -5  20   89.14   17.32
  -6   5 -21   14.59   11.62
   6  -5  21    8.71   10.94
   6  -5  22  213.44   24.61
  -6   5 -22  210.32   24.96
  -6   5 -23  153.28   22.87
   6  -5  23  151.26   22.13
  -6   5 -24   14.89   12.44
   6  -5  24   -4.99   11.54
   6  -5  25  268.38   26.62
  -6   5 -25  256.84   27.03
  -6   5 -26   37.24   14.67
   6  -5  26   36.40   13.64
  -6   5 -27   77.65   18.26
   6  -5  27   60.35   17.20
  -6   5 -28   74.15   17.63
   6  -5  28  118.98   20.51
   6  -5  29   56.50   15.01
  -6   5 -29   38.28   14.69
  -6   5 -30   32.20   15.32
   6  -5  30    7.31   11.29
   6  -5  31  110.94   20.87
  -6   5 -31  123.20   20.73
  -6   5 -32   -1.05   12.20
   6  -5  32    2.38   12.80
  -6   5 -33   32.23   15.66
  -6   0   7   -6.66    7.96
  -6   0   8  436.70   25.23
  -6   0   9    6.32    6.84
  -6   0  10   23.35    8.40
  -6   0  11   12.15    6.91
   6  -6  12  146.48   21.24
  -6   0  12  151.25   14.72
   6  -6  13  -17.58   10.57
  -6   0  13  -10.54    6.97
  -6   0  14  303.38   18.96
   6  -6  14  267.41   26.37
  -6   0  15   10.36    6.91
  -6   6 -15   12.90   11.55
   6  -6  15   12.67   10.40
  -6   0  16    4.90    5.86
  -6   6 -16   -9.96   12.71
   6  -6  16   -7.63    9.84
  -6   0  17   10.43    6.10
   6  -6  17   31.86   12.13
  -6   6 -17   27.14   12.49
  -6   0  18   51.41    8.65
   6  -6  18   50.50   14.21
  -6   6 -18   54.69   17.46
   6  -6  19    0.61    9.46
  -6   6 -19   -1.64   11.39
   6  -6  20  232.21   25.18
  -6   6 -20  247.05   26.33
   6  -6  21    0.07   10.04
  -6   6 -21    2.28   12.08
  -6   6 -22    6.84   12.77
   6  -6  22   -7.04   11.96
   6  -6  23   -6.02   10.93
  -6   6 -23    7.33   13.94
   6  -6  24    6.15   11.17
  -6   6 -24   10.13   13.63
   6  -6  25    6.72   10.55
  -6   6 -25    4.29   13.97
   6  -6  26  138.79   20.88
  -6   6 -26   98.32   19.29
  -6   6 -27  -26.62   18.14
   6  -6  27    0.81   13.48
   6  -6  28   30.06   14.14
  -6   6 -28    6.35   13.55
   6  -6  29   -4.51   12.13
  -6   6 -29    4.53   12.86
   6  -6  30   27.01   12.65
  -6   6 -30    2.75   13.49
   6  -6  31    0.66   11.94
  -6   6 -31   23.71   13.65
   6  -6  32   27.73   14.02
  -6   6 -32  -18.44   15.86
  -6   6 -33  109.06   26.82
   6  -6  33   -4.58   11.50
   6  -6  34   26.27   12.99
   6  -6  35  -12.22   14.38
   4  -7  31   13.87    9.41
   4  -7  30   -3.19   11.15
   4  -7  29   17.56   10.87
   7  -3 -21   -9.20    7.29
   7  -3 -20   22.16    7.83
   7  -3 -19   11.41    6.78
   7  -3 -18   10.11    6.76
   7  -3 -17   36.92    9.97
   7  -3 -16   -4.56    8.48
   7  -3 -15   28.91   10.12
   7  -3 -14   67.44   12.03
   7  -3 -13    5.53    7.17
   7  -3 -12   15.10    8.35
   7  -3 -11   40.77   11.10
   7  -3 -10    6.00    7.10
   7  -4 -10    2.15    8.25
  -7   3  10    3.39    9.12
   7  -3  -9   22.08   10.10
   7  -4  -9   24.05   10.41
  -7   3   9   12.97    8.40
   7  -3  -8  153.76   16.42
  -7   3   8  175.02   19.00
   7  -4  -8  145.74   17.77
  -7   3   7    7.46    8.68
   7  -3  -7   -4.42    7.33
   7  -4  -7    3.16    7.85
  -7   3   6   -1.92   10.13
   7  -4  -6    7.12    7.90
   7  -3  -6   -0.31    7.33
  -7   3   5   49.49   11.94
   7  -3  -5   50.29   10.95
   7  -4  -5   93.81   15.55
  -7   4   5   89.99   16.44
  -7   3   4    5.51    8.39
   7  -4  -4   -3.39    7.66
   7  -3  -4    5.36    7.03
  -7   4   4   -4.51   10.29
  -7   3   3   50.51   12.61
   7  -4  -3   39.95   11.17
   7  -3  -3   47.33   10.64
  -7   4   3   43.77   12.36
   7  -3  -2  186.77   20.55
  -7   4   2  194.58   21.74
  -7   3   2  219.32   21.52
   7  -4  -2  187.54   20.57
   7  -3  -1    4.62   11.54
  -7   4   1   28.44   12.61
   7  -4  -1    1.75   11.23
  -7   3   1    9.47   12.03
  -7   4   0   -4.09   11.39
   7  -3   0    4.77   10.70
   7  -4   0  -12.47   10.55
  -7   3   0   -1.50    9.47
  -7   4  -1   54.60   13.32
   7  -3   1   43.17   11.21
   7  -4   1   57.16   10.26
  -7   3  -1   40.68   11.92
  -7   4  -2    4.01    9.07
   7  -3   2   16.90   12.81
   7  -4   2    3.36    9.69
  -7   3  -2   11.97   10.92
  -7   4  -3   89.80   15.22
   7  -3   3   97.81   15.97
   7  -4   3   77.42   14.06
  -7   3  -3  105.51   17.57
   7  -4   4  150.91   19.54
  -7   4  -4  168.07   22.60
   7  -3   4  155.99   18.54
  -7   3  -4  159.23   19.62
  -7   4  -5    8.87    9.26
  -7   3  -5   40.92   12.36
   7  -3   5   40.69   13.12
   7  -4   5    2.38    8.71
  -7   4  -6   21.64   11.39
   7  -3   6   30.31   10.68
  -7   3  -6   22.57   10.16
   7  -4   6   16.28   10.95
   7  -4   7   53.63   14.88
  -7   4  -7   63.18   14.72
   7  -3   7   45.24   15.75
  -7   3  -7   28.35   10.08
  -7   4  -8   44.32   12.25
  -7   3  -8   44.88   12.71
   7  -3   8   42.94   12.30
   7  -4   8   43.14   14.47
   7  -3   9   64.01   12.69
  -7   4  -9   71.33   14.60
   7  -4   9   82.62   17.95
  -7   3  -9   66.15   15.27
   7  -3  10   83.41   15.65
   7  -4  10   80.42   15.85
  -7   4 -10   93.19   17.45
  -7   3 -10   88.43   16.64
   7  -3  11   44.70   15.78
   7  -4  11   45.34   13.92
  -7   4 -11   34.27   14.62
  -7   3 -12    6.89   11.60
   7  -4  12    6.67   11.06
   7  -3  12   22.55   10.82
  -7   4 -12    0.65   10.95
  -7   3 -13    6.94   10.70
   7  -4  13   20.65   11.56
  -7   4 -13    5.13   10.99
   7  -3  13   17.45   12.98
  -7   3 -14   32.95   16.70
  -7   4 -14   27.30   12.57
   7  -4  14   38.76   14.51
   7  -3  14   34.60   15.93
   7  -3  15   34.28   13.07
  -7   3 -15   37.36   13.44
  -7   4 -15   45.30   14.10
   7  -4  15   39.35   14.94
   7  -4  16   65.63   14.19
  -7   4 -16   59.70   15.16
   7  -4  17   45.24   14.14
  -7   4 -17   60.74   16.72
  -7   3 -17   41.64   14.63
   7  -3  17   56.30   14.83
   7  -3  18    0.04   11.45
   7  -4  18   45.91   15.32
  -7   3 -18   17.65   14.70
  -7   4 -18   56.55   16.19
   7  -4  19   -3.44   12.64
  -7   4 -19  -10.41   14.76
  -7   3 -20   -9.51   12.25
   7  -4  20   16.03   14.88
  -7   4 -20    1.69   13.13
   7  -3  20   40.93   14.67
  -7   3 -21   -4.16   10.58
  -7   4 -21   22.95   12.37
   7  -4  21   10.85   12.35
   7  -4  22   45.40   16.23
  -7   3 -22   12.72   12.66
  -7   4 -22   12.33   15.59
  -7   4 -23   21.24   14.73
   7  -4  23   31.87   13.97
  -7   4 -24   20.52   15.27
   7  -4  24   26.54   13.88
   7  -4  25   12.69   12.91
  -7   4 -25   20.65   16.49
   7  -4  26    8.08   13.18
  -7   4 -26   47.49   18.00
   5  -7  32  130.59   19.89
   5  -7  31   -3.67    9.84
   5  -7  30   31.88   13.12
   5  -7  29   11.27   10.66
   5  -7  27    2.37   10.85
   5  -7  26  328.12   27.25
   5  -7  25  -14.16   10.98
   5  -7  24  215.14   23.86
   7  -2 -22  279.15   18.54
   7  -2 -21    7.25    6.78
   7  -2 -20  727.57   26.92
   7  -2 -19   14.40    8.10
   7  -2 -18  573.12   27.02
   7  -2 -17    2.45    6.90
   7  -2 -16  111.69   12.94
   7  -2 -15    3.09    7.25
  -7   2  14 1128.75   41.11
   7  -2 -14 1155.92   38.17
   7  -2 -13   21.13    9.08
  -7   2  13    4.08    8.08
  -7   2  12 1322.91   44.40
   7  -2 -12 1293.91   43.37
  -7   2  11    3.47    7.77
   7  -2 -11    2.58    7.30
  -7   2  10    7.04    7.69
   7  -2 -10   -1.60    7.66
  -7   2   9    3.54    7.08
   7  -2  -9    4.66    7.44
  -7   2   8  869.54   37.96
   7  -2  -8  905.60   37.09
  -7   2   7    3.95    7.99
   7  -2  -7    8.11    7.68
  -7   2   6 2562.13   65.63
   7  -2  -6 2596.69   63.57
  -7   2   5  -14.31    8.48
   7  -2  -5   -2.61    7.95
   7  -2  -4  107.24   14.92
  -7   2   4   97.27   15.23
  -7   2   3    4.60    9.27
   7  -2  -3    5.87    9.23
   7  -2  -2  594.23   33.04
  -7   2   2  607.72   33.92
   7  -2  -1   -3.19    7.72
  -7   2   1   10.53    9.83
   7  -2   0 3013.64   75.92
  -7   5   0 2968.26   83.06
   7  -5   0 2924.45   77.79
  -7   2   0 3079.49   77.96
  -7   2  -1   14.04   10.04
   7  -2   1    4.56   10.57
   7  -5   1   18.08   10.76
  -7   5  -1    1.82   12.23
  -7   2  -2  612.82   36.30
  -7   5  -2  553.12   37.89
   7  -2   2  618.13   35.05
   7  -5   2  569.28   36.20
  -7   2  -3    5.09    8.43
   7  -2   3   -5.58    9.40
   7  -5   3    0.45    9.63
  -7   5  -3   -2.75   10.24
  -7   2  -4  194.70   21.25
   7  -2   4  206.26   21.04
  -7   5  -4  174.73   20.32
   7  -5   4  167.36   19.93
  -7   2  -5    3.62    8.65
   7  -5   5    3.25    8.52
  -7   5  -5   -4.51   10.48
   7  -2   5    0.69    9.25
  -7   2  -6 2430.82   72.17
   7  -2   6 2532.87   71.94
  -7   5  -6 2443.85   76.08
   7  -5   6 2470.03   74.90
  -7   5  -7    1.90    9.44
   7  -5   7   -1.24   11.40
   7  -2   7   12.68   15.23
  -7   2  -7   19.35   16.11
   7  -5   8  801.19   43.38
  -7   2  -8  849.43   44.80
  -7   5  -8  819.72   44.50
   7  -2   8  840.62   42.69
  -7   5  -9   34.37   13.06
   7  -5   9   16.05   10.71
  -7   2  -9   20.07   11.62
   7  -2   9   14.56   11.08
  -7   5 -10    0.60   10.74
   7  -2  10  -13.71   10.55
   7  -5  10  -12.55   12.91
  -7   2 -10   24.77   12.69
   7  -2  11    6.07   10.53
  -7   5 -11  -14.12   11.15
   7  -5  11   10.53   10.67
  -7   2 -11   12.80   10.76
   7  -5  12 1494.56   59.79
  -7   2 -12 1517.50   60.15
  -7   5 -12 1399.86   59.02
   7  -5  13   14.34   12.10
   7  -5  14 1123.04   54.33
  -7   5 -14 1192.29   55.93
   7  -5  16   65.56   17.16
  -7   5 -16   82.37   17.40
   7  -5  17    6.65   11.68
  -7   5 -17   11.40   12.43
  -7   5 -18  595.88   41.63
   7  -5  18  630.25   40.65
  -7   5 -19   17.30   13.90
   7  -5  19    9.93   11.93
  -5  -2  19   -1.33    4.50
  -7   5 -20  740.51   46.18
  -5  -2  20  717.21   21.16
  -7   5 -21    5.70   12.63
  -5  -2  21   -0.38    4.44
   7  -5  21  -11.71   13.34
   7  -5  22  200.50   26.37
  -7   5 -22  207.90   28.02
   7  -5  23    5.65   12.81
  -7   5 -23   -1.19   12.01
   7  -5  24  275.85   29.54
  -7   5 -24  295.89   31.57
  -7   5 -25   -7.88   13.14
   7  -5  25   -1.17   11.98
   7  -5  26  460.02   37.10
  -7   5 -26  409.90   38.47
  -7   5 -27   83.60   24.42
   7  -5  27   21.79   15.09
   7  -5  28  184.50   25.59
   7  -5  29   23.94   14.75
   7  -5  30   27.11   14.16
   7  -5  31   82.53   22.13
   6  -7  34   14.86   11.73
   6  -7  33   33.31   12.79
   6  -7  32   -3.09   11.69
   6  -7  31    7.05   11.21
   6  -7  30   -5.98   11.43
   6  -7  29   72.71   16.39
   6  -7  28  -17.82   11.43
   6  -7  27   20.59   13.80
   6  -7  26   -3.91   10.64
   6  -7  25   13.86   12.19
   6  -7  24   55.27   14.24
   6  -7  23  127.08   20.00
   6  -7  22    0.57   11.17
   6  -7  21  101.26   18.09
   6  -7  20    5.25   10.67
  -7   1  18   84.09   12.40
  -7   1  17  112.55   13.18
  -7   1  16   -4.30    6.66
   7  -1 -15  208.66   17.25
  -7   1  15  272.77   19.96
  -7   1  14   -2.20    7.43
   7  -1 -14    3.39    7.08
  -7   1  13   43.78   11.18
   7  -1 -13   39.73    9.34
  -7   1  12  155.04   15.97
   7  -1 -12  186.62   16.48
   7  -1 -11   65.59   12.17
  -7   1  11   66.31   11.95
  -7   1  10   -2.29    8.08
   7  -1 -10    4.71    8.56
   7  -1  -9  368.37   23.72
  -7   1   9  343.89   23.46
   7  -1  -8    6.97   11.70
  -7   1   8   19.89   10.81
  -7   1   7  172.35   18.46
   7  -1  -7  164.76   17.63
  -7   1   6  109.51   15.07
   7  -1  -6  116.70   15.21
  -7   1   5   36.64   10.59
   7  -1  -5   32.13    8.83
  -7   1   4   29.24    8.63
  -7   1   3  270.83   24.10
  -7   1   2    2.19    9.42
  -7   1   1  343.64   25.90
  -7   1   0  150.27   18.19
  -7   1  -1   24.77   15.26
   7  -6   8   14.53    9.56
  -7   6  -8   17.20   13.42
  -7   6  -9   77.95   18.65
   7  -6   9   48.53   13.13
   7  -6  10   23.20   13.29
  -7   6 -10   39.35   16.87
  -7   6 -11  279.21   30.34
   7  -6  11  308.78   28.18
  -7   6 -12   27.12   12.17
   7  -6  12   42.85   17.56
   7  -6  13   34.82   12.21
  -7   6 -13   64.13   17.37
   7  -6  14   26.40   11.47
  -6  -1  14   28.63    8.85
  -7   6 -14   32.96   15.95
   7  -6  15   22.57   11.53
  -6  -1  15    0.50    6.11
  -7   6 -15    9.80   14.70
  -6  -1  16   67.31   10.14
   7  -6  16   79.05   17.64
  -7   6 -16   74.97   18.88
   7  -6  17  135.09   20.34
  -7   6 -17  136.66   23.74
  -6  -1  17  125.27   12.05
  -6  -1  18   18.83    7.63
   7  -6  18    5.96   11.12
  -7   6 -18   20.26   13.64
  -7   6 -19  106.13   21.60
  -6  -1  19  103.16   11.24
   7  -6  19   79.62   16.64
  -7   6 -20   12.12   13.04
  -6  -1  20   10.80    5.94
   7  -6  20   20.40   13.82
  -7   6 -21   12.97   13.90
   7  -6  21    9.49   13.08
  -7   6 -22   19.84   13.80
   7  -6  22    0.25   12.84
  -7   6 -23   45.94   16.58
   7  -6  23   59.54   14.59
  -7   6 -24   37.10   16.45
   7  -6  24  -21.68   13.56
  -7   6 -25   35.32   14.99
   7  -6  25   52.97   17.13
  -7   6 -26   14.36   16.77
   7  -6  26   17.07   13.55
   7  -6  27   14.83   13.22
   7  -6  28    7.49   12.96
   7  -6  29    6.21   14.04
   7  -6  30   17.47   14.02
   7  -6  31  133.96   24.80
  -7   0   8  136.78   34.87
  -7   0   9 1429.07   49.34
  -7   0  10   15.32    8.23
  -7   0  11 1343.28   45.02
  -7   0  12  367.95   24.42
  -7   0  13   -4.92    7.03
  -7   0  14  637.22   30.21
  -7   0  15  853.73   33.82
  -7   0  16    8.48    7.46
   7  -7  16   10.61   12.24
  -7   0  17 1025.18   35.22
   7  -7  17 1155.27   57.44
   7  -7  18   97.44   18.27
  -7   0  18  117.80   13.65
   7  -7  19   68.73   17.19
  -7   0  19   85.75   11.97
   7  -7  20  371.12   33.60
   7  -7  21  282.50   28.93
   7  -7  22   66.09   17.43
  -7   7 -22   23.09   15.37
   7  -7  23  751.87   44.83
  -7   7 -23  702.45   49.16
  -7   7 -24   31.05   18.73
   7  -7  24   70.35   19.26
   7  -7  25  138.02   22.40
   7  -7  26  143.72   23.25
   7  -7  27   86.96   18.95
   7  -7  28   50.90   15.19
   7  -7  29  320.26   32.87
   7  -7  30  132.45   24.45
   8  -4 -16 1353.58   48.34
   8  -4 -15  -11.04    9.56
   8  -4 -14 1411.18   49.88
   8  -4 -13   -9.35    9.18
   8  -4 -12    3.96    9.43
   8  -4 -11   10.37   10.11
   8  -4 -10 1447.56   54.05
   8  -4  -9    1.95    8.86
   8  -4  -8 2803.03   73.84
  -8   4   8 2823.07   80.14
   8  -4  -7   -4.89    8.87
  -8   4   7   -1.44   10.36
   8  -4  -6   73.43   14.18
  -8   4   6   87.00   16.72
   8  -4  -5   -4.06    9.53
  -8   4   5  -14.65   13.46
  -8   4   4 1086.30   50.23
   8  -4  -4 1114.65   48.36
  -8   4   3   14.99   10.16
   8  -4  -3   -2.31    9.11
  -8   4   2 3329.38   87.23
   8  -4  -2 3407.97   85.19
  -8   4   1   -1.66   10.87
   8  -4  -1  -13.68   12.78
   8  -4   0  592.07   36.07
  -8   4   0  614.92   39.15
  -8   4  -1    5.59   10.11
   8  -4   1    0.62   10.29
   8  -4   2  493.29   34.39
  -8   4  -2  458.35   33.51
  -8   4  -3   14.30   16.03
   8  -4   3   14.60   20.37
   8  -4   4 3668.39   95.34
  -8   4  -4 3554.05   95.22
   8  -4   6 1321.80   56.44
  -8   4  -6 1255.40   57.73
   8  -4   7   -3.87   10.28
  -8   4  -7    6.57   11.17
   8  -4   8   20.13   13.83
  -8   4  -8   25.34   15.44
  -8   4  -9    3.03   11.71
   8  -4   9    4.82   10.71
  -8   4 -10 2225.98   77.46
   8  -4  10 2238.00   78.81
  -8   4 -11  -11.30   17.46
   8  -4  11   -6.96   11.44
  -8   4 -12 1816.49   72.31
   8  -4  12 1704.94   66.28
  -8   4 -13   -3.88   12.72
   8  -4  13   -2.54   12.95
   8  -4  14   36.69   14.98
  -8   4 -14   12.68   11.45
   8  -4  15   16.63   14.60
  -8   4 -15  -18.45   14.25
   8  -4  16 1068.18   55.88
  -8   4 -16 1051.71   56.99
   8  -4  17   -0.26   11.01
  -8   4 -17   -6.46   12.37
   8  -4  18 1479.94   65.18
  -8   4 -18 1375.32   65.98
  -8   4 -19   18.02   15.84
   8  -4  19   10.65   14.51
   8  -4  20  233.25   26.35
   8  -4  21  -17.06   16.53
   8  -4  22  374.45   34.85
   8  -4  23   33.27   17.60
   8  -3 -21  153.33   19.30
   8  -3 -20    4.32    8.29
   8  -3 -19  178.36   16.71
   8  -3 -18   32.61    9.55
   8  -3 -17    8.70    8.67
   8  -3 -16    5.11    8.39
   8  -3 -15  101.66   14.73
   8  -3 -14   56.35   12.10
   8  -3 -13  204.03   19.92
  -8   3  12   38.92   12.44
   8  -3 -12   31.03   10.92
   8  -3 -10    0.74    8.85
  -8   3  10   31.82   12.68
  -8   3   9   72.56   13.81
   8  -3  -9   70.62   13.59
  -8   3   8   76.21   15.48
   8  -3  -8   79.04   13.81
   8  -3  -7  243.53   22.34
  -8   3   7  238.38   22.48
  -8   3   6   11.78    9.19
   8  -3  -6    9.95    8.56
   8  -5  -6   13.19    9.33
   8  -5  -5  108.51   17.63
  -8   3   5  136.81   18.64
   8  -3  -5  111.63   17.19
  -8   3   4   37.89   13.26
   8  -3  -4   26.04   11.09
   8  -5  -4   37.06   12.55
  -8   3   3   -2.18   10.09
   8  -3  -3   -6.30    8.64
   8  -5  -3    3.12   11.49
  -8   5   3   10.18   12.41
  -8   3   2   98.60   17.22
   8  -3  -2   98.51   16.55
   8  -5  -2   96.76   15.89
  -8   5   2   87.23   16.77
  -8   5   1  283.36   27.72
  -8   3   1  298.37   27.86
   8  -3  -1  297.32   27.26
   8  -5  -1  268.40   26.24
  -8   3   0   14.62   12.75
   8  -3   0   18.04   11.04
  -8   5   0   37.75   16.34
   8  -5   0   23.32    9.70
   8  -5   1  138.92   20.08
  -8   5  -1  153.19   22.55
  -8   3  -1  158.33   22.96
   8  -3   1  163.49   20.74
   8  -5   2   -1.71    9.71
  -8   3  -2    8.94   11.11
   8  -3   2    9.91   10.54
  -8   5  -2   12.40   10.49
  -8   5  -3   -3.55   12.39
   8  -5   3   -9.51   11.34
  -8   3  -3   -0.68   10.59
   8  -3   3   -0.96    9.76
   8  -5   4  127.64   20.65
  -8   5  -4  139.09   21.83
  -8   3  -4   98.74   18.13
   8  -3   4   95.20   17.71
   8  -3   5  114.36   19.29
  -8   5  -5  103.46   20.92
  -8   3  -5  111.90   19.01
  -8   5  -6  -43.36   18.78
   8  -3   6  -23.44   10.15
   8  -5   6   -9.43   12.90
  -8   3  -6   -8.25   10.27
   8  -3   7  257.38   26.31
   8  -5   7  189.80   25.66
  -8   5  -7  231.35   27.10
  -8   3  -7  235.58   28.13
  -8   5  -8    4.38   11.24
   8  -3   8    7.55   10.86
   8  -5   8   -6.81   11.01
  -8   3  -8    9.24   11.41
  -8   5  -9    5.81   10.86
   8  -3   9   10.86   13.53
   8  -5   9   -8.84   11.31
  -8   3  -9    8.19   10.88
  -8   3 -10   46.27   15.06
  -8   5 -10   79.19   18.22
   8  -3  10   55.31   16.44
   8  -5  10   92.70   20.05
   8  -5  11  144.83   21.42
  -8   3 -11  113.90   21.94
  -8   5 -11  126.98   20.82
   8  -3  11  120.70   19.93
   8  -5  12   17.74   13.27
  -8   3 -12   12.85   12.27
   8  -3  12    7.36   11.01
  -8   5 -12   14.87   11.56
  -8   3 -13  109.65   21.67
   8  -5  13  135.07   20.81
   8  -3  13  165.90   22.31
  -8   5 -13  137.35   24.11
  -8   3 -14    6.65   15.97
   8  -5  14   12.01   12.17
  -8   5 -14    5.72   13.15
   8  -3  14    0.45   11.98
  -8   3 -15   49.55   16.04
  -8   5 -15   54.04   19.05
   8  -5  15   62.18   16.45
   8  -3  15   26.40   12.46
  -8   3 -16   54.76   17.07
  -8   5 -16   87.29   20.06
   8  -5  16  100.72   20.28
   8  -3  16  102.75   21.28
  -8   3 -17   22.06   13.53
  -8   5 -17   54.20   18.74
   8  -3  17   40.26   17.64
   8  -5  17   53.58   18.02
  -8   3 -18   52.49   22.48
  -8   5 -18   19.38   15.73
   8  -5  18    8.55   12.25
  -8   5 -19  126.10   23.64
   8  -5  19  141.25   23.89
   8  -5  20   19.41   17.52
   8  -5  21   42.99   18.44
   8  -5  22   -2.19   13.81
   8  -5  23    6.79   13.52
   8  -2 -19  442.57   24.03
   8  -2 -18    8.36    7.69
   8  -2 -17  302.84   21.15
   8  -2 -16  273.19   21.37
  -8   2  16  257.64   21.83
   8  -2 -15   -5.26    8.11
  -8   2  15   -4.54    8.44
   8  -2 -14   92.57   14.17
  -8   2  14   67.74   12.87
   8  -2 -13  654.33   31.69
  -8   2  13  613.85   32.44
  -8   2  12    2.38    9.35
   8  -2 -12   -0.51    8.68
   8  -2 -11  707.34   34.66
  -8   2  11  639.58   34.59
   8  -2 -10  291.71   23.29
  -8   2  10  253.77   23.57
  -8   2   9   37.20   12.94
   8  -2  -9   44.61   12.26
   8  -2  -8  134.47   16.12
  -8   2   8  137.02   18.32
   8  -2  -7  406.74   28.51
  -8   2   7  424.20   29.41
  -8   2   6    3.03   11.21
   8  -2  -6   24.13   11.45
   8  -2  -5 1134.85   46.90
  -8   2   5 1054.52   47.74
   8  -2  -4  266.98   24.26
  -8   2   4  284.82   25.69
   8  -2  -3  247.96   23.52
  -8   2   3  241.64   24.31
   8  -2  -2  293.72   24.88
  -8   2   2  281.75   26.09
   8  -2  -1  263.79   25.15
  -8   2   1  271.76   26.09
  -8   2   0  114.56   18.66
   8  -2   0  128.41   19.70
  -8   2  -1 1060.40   49.94
   8  -2   1 1062.64   48.03
  -8   2  -2  161.20   21.55
   8  -2   2  146.27   19.14
  -8   2  -3  572.84   37.92
   8  -2   3  621.76   36.74
  -8   2  -4  398.23   32.26
  -8   6  -4  302.15   31.20
   8  -2   4  410.57   30.63
   8  -6   4  290.17   30.03
   8  -2   5   32.79   14.48
  -8   2  -5   38.83   13.86
   8  -6   5   35.02   15.06
  -8   6  -5   45.62   18.74
  -8   2  -6  203.03   23.95
  -8   6  -6  165.48   24.93
   8  -6   6  167.49   23.52
  -8   2  -7  785.14   43.98
   8  -2   7  918.80   50.12
  -8   6  -7  841.56   49.22
   8  -6   7  831.65   47.42
   8  -6   8   69.29   17.43
  -8   2  -8   19.82   14.85
   8  -2   8   41.08   10.36
  -8   6  -8   80.06   19.55
   8  -6   9  710.94   44.45
  -8   6  -9  750.46   47.56
   8  -6  10  153.17   22.34
  -8   6 -10  171.95   25.93
   8  -6  11  -17.41   14.24
  -8   6 -11   11.87   12.68
   8  -6  12  224.66   27.18
  -8   6 -12  255.52   29.07
   8  -6  13  357.47   34.38
  -8   6 -13  372.04   34.46
  -8   6 -14  -17.04   12.77
   8  -6  14   10.79   12.77
   8  -6  15  681.94   45.40
  -8   6 -15  689.38   47.16
  -8   6 -16   39.73   15.03
   8  -6  16   43.97   14.36
  -8   6 -17   54.29   17.61
   8  -6  17   28.91   14.04
  -8   6 -18  141.30   24.89
   8  -6  18  166.27   24.91
   8  -6  19  149.52   22.76
  -8   6 -19  269.78   34.82
   8  -6  20  -28.83   15.06
   8  -6  21  359.33   33.85
  -6  -2  21  332.48   17.40
   8  -6  22   34.94   15.77
   8  -6  23  101.81   21.41
   8  -6  24  297.06   35.21
   7  -8  27   21.01   14.43
  -8   1  19   -5.58    8.99
  -8   1  18    2.80    7.67
  -8   1  17   -6.30    8.26
  -8   1  16   41.50   12.21
  -8   1  15   17.03    8.54
  -8   1  14   80.09   14.75
  -8   1  13   -0.17    8.13
  -8   1  12    5.01    9.31
  -8   1  11    1.86    9.86
  -8   1  10   25.02   10.89
  -8   1   9   18.25    9.89
  -8   1   8  267.35   25.59
  -8   1   7   -0.85    9.23
  -8   1   6   13.48    9.94
  -8   1   5    7.86   10.95
  -8   1   4    2.62    9.40
  -8   1   3   11.93    9.28
  -8   1   2  252.77   24.28
   8  -7  12  129.05   21.75
  -8   7 -13   20.34   15.92
   8  -7  13   23.01   15.84
   8  -7  14   69.38   18.08
  -8   7 -14   54.30   18.69
   8  -7  15   14.91   14.49
  -8   7 -15  -26.80   17.22
  -7  -1  16   21.80    9.14
  -8   7 -16   -3.19   15.19
   8  -7  17  -24.00   12.44
  -7  -1  17   -0.23    7.85
   8  -7  18  102.73   20.78
  -7  -1  18   98.60   12.84
  -7  -1  19    1.68    7.22
   8  -7  19   50.59   18.91
  -7  -1  20   53.95    9.63
   8  -7  20   55.36   16.92
   8  -7  21   10.37   13.53
   8  -7  22   34.76   22.13
  -8   0  11    0.62    8.29
  -8   0  12   38.03   11.67
  -8   0  13    6.82    8.20
  -8   0  14    2.10    8.25
  -8   0  15  -13.26   10.40
  -8   0  16   16.56    8.68
  -8   0  17    3.06    9.72
  -8   0  18    7.96    9.04
  -8   0  19   -2.08    9.07
  -8   0  20    3.32    7.62
   9  -4 -19   68.43   13.49
   9  -4 -18   -2.32    9.93
   9  -4 -17   62.99   14.22
   9  -4 -16   -0.67    9.48
   9  -4 -15   28.58   11.14
   9  -4 -14   44.39   11.29
   9  -4 -13  124.70   17.56
   9  -4 -12   13.61   12.15
   9  -4 -11  188.60   22.05
   9  -5 -11  218.10   23.83
   9  -4 -10    2.58    9.55
  -9   4  10  -10.94   11.41
   9  -5 -10    4.39   11.69
   9  -4  -9    6.85   10.39
  -9   4   9   14.63   12.12
   9  -5  -9    2.99   12.23
   9  -5  -8   67.96   15.19
   9  -4  -8   88.34   16.46
  -9   4   8   76.97   17.33
   9  -5  -7   52.27   15.87
   9  -4  -7   47.28   17.86
  -9   4   7   41.31   18.50
  -9   4   6   23.06   13.87
   9  -5  -6    5.80   10.24
   9  -4  -6   14.61   11.93
   9  -5  -5  314.02   32.01
   9  -4  -5  283.42   27.57
  -9   5   5  340.16   37.40
  -9   4   5  265.72   27.14
   9  -4  -4  -12.05   13.35
  -9   4   4   -6.54   12.00
   9  -5  -4   -6.77    9.98
  -9   5   4    3.57   11.19
   9  -4  -3  109.38   18.01
  -9   4   3  113.02   19.61
   9  -4  -2   47.65   13.44
  -9   4   2   30.17   13.24
  -9   5   2   46.06   23.74
   9  -4  -1   74.25   19.27
  -9   4   1   50.98   18.19
  -9   5   1   64.56   17.44
  -9   5   0   -3.09   13.24
   9  -5   0   -1.19   10.37
  -9   4  -1  183.59   25.69
   9  -4   1  151.10   20.12
  -9   5  -2    7.23   14.71
  -9   4  -2   29.51   16.18
   9  -4   2   15.52   10.72
   9  -5   2   30.89   14.17
   9  -5   3  238.88   27.51
  -9   5  -3  235.10   28.02
  -9   4  -3  233.97   28.33
   9  -4   3  261.89   27.24
  -9   5  -4  -18.22   13.96
  -9   4  -4   25.37   11.78
   9  -4   4   20.57   13.26
   9  -5   4   -6.24   12.50
  -9   5  -5   -2.45   12.06
  -9   4  -5  -13.54   12.80
   9  -4   5    3.27   11.87
   9  -5   5    2.12   11.80
   9  -5   6    0.88   12.09
  -9   5  -6   -8.07   12.11
  -9   4  -6    9.47   12.61
   9  -4   6    3.91   12.21
   9  -5   7  167.85   23.51
  -9   5  -7  188.96   28.69
  -9   4  -7  208.19   27.38
   9  -4   7  193.35   24.42
   9  -5   8    2.95   13.65
  -9   5  -8   -6.13   16.24
  -9   4  -8   -8.82   11.33
   9  -4   8    8.14   14.99
   9  -5   9  136.52   23.04
  -9   5  -9  130.06   24.03
  -9   4  -9  141.18   25.06
   9  -4   9  125.80   20.48
   9  -4  10   54.00   17.49
   9  -5  10   31.83   14.04
  -9   5 -10   28.95   14.23
  -9   4 -10   32.03   15.28
   9  -4  11   35.44   13.93
  -9   5 -11   66.97   18.83
   9  -5  11   39.57   14.83
  -9   4 -11   11.34   13.11
   9  -4  12    1.56   13.20
   9  -5  12   -4.52   11.79
   9  -4  13   50.54   16.64
   9  -5  13   78.70   19.58
   9  -4  14   -6.04   12.50
   9  -5  14   34.76   18.80
   9  -4  15  197.64   27.59
   9  -5  15  158.30   24.32
   9  -5  16   35.73   16.30
   9  -3 -18  371.41   25.75
   9  -3 -17  -12.98   10.68
   9  -3 -16  490.54   29.98
   9  -3 -15   -5.87    9.53
   9  -3 -14   10.02    8.79
  -9   3  14   11.74   12.89
   9  -3 -13   10.12    9.31
  -9   3  13    5.14   11.33
  -9   3  12  527.20   34.00
   9  -3 -12  518.55   32.38
  -9   3  11   23.43   10.19
   9  -3 -11   23.45   10.42
  -9   3  10  933.46   51.58
  -9   3   9    6.47   10.59
   9  -3  -9   -6.85    9.75
  -9   3   8   82.39   18.58
   9  -3  -8   93.76   17.29
  -9   3   7    5.40   10.20
   9  -3  -7   11.66   10.23
  -9   3   6  357.11   30.51
   9  -3  -6  331.37   27.26
  -9   3   5   -0.99   11.42
   9  -3  -5    8.80   10.31
   9  -3  -4 1019.70   48.61
  -9   3   4 1153.55   54.01
  -9   3   3   20.75   12.83
   9  -3  -3   16.78   10.48
   9  -3  -1    0.04   10.46
  -9   3   1  -13.21   13.23
   9  -6  -1   11.85   11.05
   9  -3   0   43.75   15.25
  -9   3   0   47.21   12.96
  -9   6   0   15.67   13.84
   9  -6   0   30.49   11.85
   9  -3   1   -0.04   11.57
  -9   3  -1   -0.20   12.28
  -9   6  -1    8.54   12.67
   9  -6   1    6.11   11.15
   9  -6   2 1102.73   57.41
   9  -3   2 1185.62   54.81
  -9   6  -2 1059.26   60.23
  -9   3  -2 1072.31   56.56
   9  -6   3  -21.62   15.88
   9  -3   3  -24.72   16.08
  -9   3  -3   -5.62   11.31
  -9   6  -3   16.48   13.07
   9  -6   4  414.91   35.18
   9  -3   4  488.18   34.78
  -9   6  -4  508.59   41.28
  -9   3  -4  441.43   36.47
   9  -6   5   22.59   12.13
   9  -3   5   25.92   15.35
  -9   3  -5  -14.11   13.39
  -9   6  -5    9.90   12.89
   9  -6   6   17.13   18.90
  -9   3  -6   -6.28   16.48
   9  -3   6   46.28   15.55
  -9   6  -6   30.95   18.45
   9  -3   7    8.53   12.96
   9  -6   7    5.37   11.75
  -9   3  -7  -16.18   14.82
  -9   6  -7   -5.68   13.23
   9  -6   8  640.44   44.92
   9  -3   8  679.00   44.91
  -9   6  -8  678.27   48.11
  -9   3  -8  658.46   47.01
  -9   6  -9    8.23   16.49
   9  -3   9   14.47   13.98
   9  -6   9   24.24   17.23
  -9   3  -9   -6.34   14.84
  -9   3 -10  582.95   47.27
   9  -6  10  570.13   44.06
   9  -3  10  612.33   41.28
  -9   6 -10  544.60   44.71
   9  -3  11    2.37   11.92
   9  -6  11   11.09   15.05
   9  -3  12   37.38   16.71
   9  -6  12   13.72   11.83
   9  -3  13   19.24   14.61
   9  -6  13  -18.07   14.48
   9  -3  14  462.48   41.09
   9  -6  14  403.84   38.94
   9  -6  15    4.50   12.29
   9  -6  16  521.67   46.39
  -9   2  18   68.32   14.87
   9  -2 -17  300.93   22.49
  -9   2  17  265.32   24.37
   9  -2 -16    6.43    8.41
  -9   2  16    7.21   10.06
   9  -2 -15  255.71   20.77
  -9   2  15  245.84   23.00
   9  -2 -14  134.76   16.57
  -9   2  14  138.44   18.75
  -9   2  13   20.61   12.32
   9  -2 -13   13.72   13.70
  -9   2  12   75.61   16.15
   9  -2 -12   63.20   13.43
   9  -2 -11  417.87   30.53
  -9   2  11  359.37   29.23
  -9   2  10    6.36   11.14
   9  -2 -10   21.39   10.98
   9  -2  -9  655.05   35.61
  -9   2   9  673.80   39.05
   9  -2  -8  203.60   21.00
  -9   2   8  186.41   22.01
   9  -2  -7   88.80   18.05
  -9   2   7   84.65   20.62
   9  -2  -6  231.02   25.39
  -9   2   6  187.78   25.43
   9  -2  -5  163.87   19.78
  -9   2   5  156.68   20.81
   9  -2  -4   12.86   10.87
  -9   2   4   24.60   11.29
   9  -2  -3  843.42   44.96
  -9   2   3  797.65   44.37
   9  -2  -2   84.05   18.08
  -9   2   2   52.36   14.06
   9  -2  -1  305.72   29.13
  -9   2   1  261.64   28.49
  -9   2   0  178.60   25.69
   9  -2   0  208.90   25.07
  -9   2  -1   77.11   19.03
   9  -2   1  110.21   18.31
  -9   2  -2   84.20   17.24
   9  -2   2   65.47   15.88
  -9   2  -3  605.15   43.54
  -9   2  -4   46.63   14.97
  -9   7  -8  313.11   40.24
   9  -7   8  206.53   28.83
   9  -7   9  440.32   39.16
   9  -7  10  -10.59   12.56
   9  -7  11  265.58   32.28
   9  -7  12  144.97   24.46
   9  -7  13    4.42   11.92
   9  -7  14  162.15   28.69
  -9   1  19  166.39   18.85
  -9   1  18  188.66   19.93
  -9   1  17   31.66   11.48
  -9   1  16   55.25   13.79
  -9   1  15  606.52   35.68
  -9   1  14   29.54   12.71
  -9   1  13  456.32   31.18
  -9   1  12  221.73   23.22
  -9   1  11   10.67   10.52
  -9   1  10  198.07   23.07
  -9   1   9  659.94   37.87
  -9   1   8   -3.87   11.57
  -9   1   7  834.62   46.08
  -9   1   6  289.38   28.26
  -9   1   5  111.83   20.28
  -9   0  15    1.62    9.42
  -9   0  16   12.78    8.94
  -9   0  17    8.21    9.79
  10  -5 -15   -5.94   10.76
  10  -5 -14  410.34   32.19
  10  -5 -13    2.44   10.55
  10  -5 -12  217.12   24.83
  10  -5 -11  -13.57   13.15
  10  -5 -10   27.74   13.94
  10  -5  -9   -4.58   10.99
  10  -5  -8  423.87   35.07
 -10   5   8  423.32   37.43
 -10   5   7   -7.68   14.24
  10  -5  -5  -32.60   21.66
 -10   5   5  -44.65   34.44
  10  -5  -4  -15.35   12.31
 -10   5   4   17.64   14.82
  10  -5  -3    1.63   11.07
 -10   5   3   15.54   15.30
  10  -5  -2  310.05   32.31
 -10   5   2  311.76   32.87
 -10   5   1    6.14   12.29
  10  -5  -1   -6.30   17.39
  10  -5   0  918.46   58.18
 -10   5   0  824.66   52.73
  10  -5   1  -46.23   21.01
 -10   5  -1  -34.26   18.60
 -10   5  -2   94.35   20.47
  10  -5   2  110.15   20.44
 -10   5  -3   16.54   14.27
  10  -5   3   17.32   14.46
  10  -5   4  151.71   23.17
  10  -5   5    1.32   13.39
  10  -5   6  666.06   45.41
  10  -5   7  -42.02   17.81
  10  -5   8  222.85   29.52
  10  -5   9  131.12   27.32
  10  -4 -17  312.64   26.84
  10  -4 -16  193.71   22.24
  10  -4 -15  -19.23   13.30
  10  -4 -14  168.37   21.58
  10  -4 -13  584.94   35.89
  10  -4 -12   -1.25    9.87
 -10   4  12   -8.20   14.57
 -10   4  11  578.56   40.05
  10  -4 -11  614.78   36.36
 -10   4  10  146.76   23.10
  10  -4 -10  180.73   21.48
  10  -4  -9   19.79   12.39
 -10   4   9    2.49   13.29
 -10   4   8  128.56   22.00
  10  -4  -8  153.89   21.22
 -10   4   7  510.34   38.46
  10  -4  -7  494.68   36.06
 -10   4   6   50.16   16.30
  10  -4  -6   63.12   15.82
  10  -6  -5  812.86   48.94
 -10   4   5  851.52   50.22
  10  -4  -5  893.03   48.65
 -10   4   4   70.35   17.87
  10  -6  -4  111.38   19.85
  10  -4  -4   86.64   19.12
 -10   4   3  117.23   22.20
  10  -6  -3  103.97   22.34
  10  -4  -3  118.82   22.11
  10  -6  -2  276.38   29.53
 -10   6   2  292.73   34.62
 -10   4   2  198.45   26.60
  10  -4  -2  222.44   25.43
  10  -6  -1  315.24   31.16
 -10   6   1  299.79   36.21
 -10   4   1  317.69   32.48
  10  -4  -1  331.73   31.08
 -10   4   0   80.42   20.86
  10  -6   0  121.38   20.41
  10  -4   0  100.04   18.92
 -10   6   0  108.09   22.87
  10  -6   1 1008.28   55.46
 -10   6  -1 1031.63   59.88
 -10   4  -1 1091.14   60.10
  10  -4   1 1159.54   56.72
 -10   4  -2   35.81   19.83
  10  -6   2   52.98   17.12
  10  -4   2   41.11   14.59
  10  -4   3  329.55   32.39
  10  -6   3  268.97   29.75
 -10   4  -3  320.66   35.22
  10  -4   4  225.75   27.73
  10  -6   4  276.14   29.97
  10  -4   5  118.83   20.04
  10  -6   5   91.16   19.23
  10  -4   6  183.84   27.31
  10  -6   6  150.88   23.77
  10  -4   7 1146.70   58.52
  10  -6   7  982.62   57.38
  10  -4   8   39.76   16.39
  10  -4   9  749.89   55.65
  10  -3 -16    4.21    9.91
 -10   3  16   -5.05   12.37
  10  -3 -15   51.70   13.64
 -10   3  15   45.31   14.82
  10  -3 -14    5.18   10.13
 -10   3  14    3.75   11.07
  10  -3 -13  -17.12   13.36
 -10   3  13   12.17   13.34
 -10   3  12   -7.55   11.72
  10  -3 -12   -8.80   13.63
 -10   3  11   90.44   18.72
  10  -3 -11   78.71   15.97
 -10   3  10  -12.06   13.06
  10  -3 -10   -1.24   11.59
  10  -3  -9  219.51   24.27
 -10   3   9  214.04   27.62
  10  -3  -8  113.17   21.09
 -10   3   8  114.44   21.27
 -10   3   7   21.65   11.59
  10  -3  -7   21.09   12.38
 -10   3   6    5.46   12.97
  10  -3  -6   15.29   12.21
 -10   3   5   45.10   15.26
  10  -3  -5   60.15   16.55
 -10   3   4   20.40   13.80
  10  -3  -4   12.93   12.67
  10  -3  -3  192.92   24.43
 -10   3   3  165.63   23.69
 -10   3   2   30.90   15.46
  10  -3  -2   -7.97   15.28
  10  -3  -1  182.51   24.31
 -10   3   1  141.47   22.54
  10  -3   0   56.52   16.12
 -10   3   0   41.44   16.31
  10  -3   1    4.68   11.76
 -10   3  -1    3.09   12.65
  10  -3   2    7.67   11.62
 -10   3  -2   10.63   13.49
  10  -3   3  172.17   24.88
 -10   3  -3  196.84   29.33
  10  -7   4   17.29   13.61
  10  -3   4   26.13   14.42
  10  -7   5  300.75   37.23
  10  -3   5  158.78   22.15
  10  -3   6   16.30   14.38
  10  -3   7   20.41   17.30
 -10   2  18   60.91   14.17
 -10   2  17   -1.93   11.23
 -10   2  16   45.97   14.19
 -10   2  15    1.78   10.21
 -10   2  14   62.37   16.62
 -10   2  13  -10.58   11.55
 -10   2  12   34.67   13.69
 -10   2  11   11.15   12.00
 -10   2  10  138.39   21.39
 -10   2   9   -8.51   12.83
 -10   2   8   61.17   15.75
 -10   2   7   -1.74   12.09
 -10   2   6   -1.83   13.38
 -10   2   5    5.98   12.09
 -10   2   4  179.76   24.34
 -10   2   3  -16.55   15.21
 -10   2   2  147.95   22.33
 -10   2   1    4.82   14.30
 -10   2   0   18.59   14.76
 -10   2  -1   19.67   18.97
 -10   1  16   77.51   14.76
 -10   1  15   14.06   10.99
 -10   1  14   -5.37   10.14
 -10   1  13  129.38   21.75
 -10   1  12   26.30   14.60
 -10   1  11  143.12   22.14
 -10   1  10  117.44   20.41
 -10   1   9    1.27   11.41
  11  -5 -16   26.30   14.50
  11  -5 -15  138.10   22.06
  11  -5 -14  -10.29   12.97
  11  -5 -13   99.27   19.14
  11  -5 -12   63.88   17.18
  11  -5 -11   13.20   13.07
  11  -5 -10   67.82   17.94
  11  -6  -9  188.33   25.87
  11  -5  -8   14.15   14.31
  11  -6  -8   10.46   14.77
 -11   5   8   19.43   16.76
  11  -5  -7  138.32   23.41
  11  -6  -7  173.38   24.84
 -11   5   7  184.10   28.62
  11  -5  -6   20.54   14.52
  11  -6  -6   45.70   17.26
  11  -5  -5   -8.55   12.61
  11  -6  -5   -1.67   13.02
  11  -5  -4   75.75   17.14
  11  -6  -4   62.27   16.39
  11  -5  -3  135.73   22.99
  11  -6  -3  176.72   26.00
  11  -5  -2   40.03   15.61
  11  -6  -2  203.58   31.63
  11  -6  -1  508.30   43.07
  11  -5  -1  343.11   34.18
  11  -4 -15  -13.67   10.72
  11  -4 -14   -8.42   11.82
 -11   4  14    7.72   12.82
  11  -4 -13   -6.40   12.55
 -11   4  13  -18.05   16.80
  11  -4 -12    5.21   12.51
 -11   4  12   23.86   15.08
  11  -4 -11    2.08   10.85
 -11   4  11    1.86   12.61
  11  -4 -10   14.65   13.94
 -11   4  10   31.37   13.48
 -11   4   9  -14.36   13.38
  11  -4  -9   98.97   18.21
 -11   4   8    3.03   20.98
  11  -4  -8   -1.14   11.85
 -11   4   7  -12.52   16.18
  11  -4  -7   -4.11   14.15
  11  -4  -6   -5.81   11.43
 -11   4   6    7.72   13.08
  11  -4  -5   -0.34   12.12
  11  -4  -4   12.73   13.98
  11  -4  -3    9.34   12.68
  11  -4  -2   37.60   16.86
  11  -4  -1   32.04   17.30
 -11   3  17   20.19   14.37
 -11   3  16   50.16   14.69
 -11   3  15  543.08   38.48
 -11   3  14   22.85   12.88
  11  -3 -13  506.32   32.78
 -11   3  13  500.65   38.26
  11  -3 -12  122.96   20.52
 -11   3  12  140.37   22.49
 -11   3  11  -14.70   13.76
  11  -3 -11   -7.41   11.71
  11  -3 -10  216.38   25.51
 -11   3  10  216.76   28.38
  11  -3  -9  457.68   33.07
 -11   3   9  440.39   37.86
 -11   3   8   13.79   11.85
  11  -3  -8   -7.39   12.33
  11  -3  -7  957.13   48.66
 -11   3   7 1003.92   56.56
  11  -3  -6  215.19   27.61
 -11   3   6  222.42   32.29
  11  -3  -5  112.85   19.39
  11  -3  -4  220.28   26.23
  11  -3  -3  375.32   33.97
  11  -3  -2   58.49   16.72
  11  -3  -1 1187.91   64.75
 -11   2  16   30.68   18.62
 -11   2  15   29.41   14.86
 -11   2  14   -5.82   11.82
 -11   2  13  105.04   19.44
 -11   2  12   18.67   12.56
 -11   2  11    8.62   12.70
 -11   2  10   51.68   17.56
 -11   2   9   34.31   15.55
 -11   2   8  -10.13   12.64
 -11   2   7  183.10   32.08
  12  -5 -14   87.88   20.99
  12  -5 -13   -2.28   13.33
  12  -5 -12   90.72   20.86
  12  -5 -11  398.64   36.21
 -12   4  15   56.60   25.17
  12  -4 -12   11.78   12.98
  12  -4 -11   -5.96   12.58
  12  -4 -10   31.33   16.81
   0   0   0    0.00    0.00


TITL LBdom3t2 in P-31c
REM P-31c (#163 in standard setting)
CELL 0.29060   6.333792   6.333792  19.495310  90.0000  90.0000 120.0000
ZERR    8.00   0.000666   0.000666   0.002399   0.0000   0.0000   0.0000
LATT  1
SYMM -y, x-y, z
SYMM -x+y,-x, z
SYMM -y,-x,-z+1/2
SYMM -x+y, y,-z+1/2
SYMM  x, x-y,-z+1/2
SFAC O Mg Si
UNIT 24.00 8.00 8.00
TREF
HKLF 4
END
_computing_structure_solution     'SHELXT 2014/5 (Sheldrick, 2014)'
;
_shelx_hkl_checksum                4328
loop_
  _axis.id
  _axis.system
  _axis.type
  _axis.equipment
  _axis.parity
  _axis.depends_on
  _axis.zero
  _axis.vector[1]
  _axis.vector[2]
  _axis.vector[3]
 source abstract . source . . . 1.00000000 0.00000000 0.00000000
 omega abstract rotation goniometer -1 . 0.00000000 0.00000000 0.00000000
 1.00000000
 kappa abstract rotation goniometer -1 omega 0.00000000 -0.76604444 0.00000000
 0.64278761
 phi abstract rotation goniometer -1 kappa . 0.00000000 0.00000000 1.00000000
 theta abstract rotation goniometer -1 . 0.29202000 0.00000000 0.00000000
 1.00000000
 matrixX abstract general general . phi . 1.00000000 0.00000000 0.00000000
 matrixY abstract general general . phi . 0.00000000 1.00000000 0.00000000
 matrixZ abstract general general . phi . 0.00000000 0.00000000 1.00000000
 dacX abstract translation general . phi . 0.00000000 1.00000000 0.00000000
 dacY abstract translation general . phi . -1.00000000 0.00000000 0.00000000
 dacZ abstract translation general . phi . 0.00000000 0.00000000 1.00000000

_olex2_submission_special_instructions  'No special instructions were received'
_oxdiff_exptl_absorpt_empirical_details
;
Empirical correction (ABSPACK) includes:
- Absorption correction using spherical harmonics
- Frame scaling
- Detector area scaling
;
_oxdiff_exptl_absorpt_empirical_full_max  1.138
_oxdiff_exptl_absorpt_empirical_full_min  0.923
# start Validation Reply Form
_vrf_PLAT029_lbdom3t2
;
PROBLEM: _diffrn_measured_fraction_theta_full value Low . 0.912 Why?
RESPONSE: High-pressure data set from a diamond anvil cell. Incomplete data set due to shadowing of anvils. Structure is supported by multiple synthesis and DFT calculations.  
;
_vrf_PLAT971_lbdom3t2
;
PROBLEM: Check Calcd Resid. Dens. 0.61Ang From Bi02 4.39 eA-3
RESPONSE: High-pressure data set from a diamond anvil cell. Incomplete data set due to shadowing of anvils. Structure is supported by multiple synthesis and DFT calculations.  
;
_vrf_PLAT972_lbdom3t2
;
PROBLEM: Check Calcd Resid. Dens. 0.53Ang From Bi02 -4.89 eA-3
RESPONSE: High-pressure data set from a diamond anvil cell. Incomplete data set due to shadowing of anvils. Structure is supported by multiple synthesis and DFT calculations.  
;
_vrf_PLAT973_lbdom3t2
;
PROBLEM: Check Calcd Positive Resid. Density on Bi01 2.67 eA-3
RESPONSE: High-pressure data set from a diamond anvil cell. Incomplete data set due to shadowing of anvils. Structure is supported by multiple synthesis and DFT calculations.  
;
# end Validation Reply Form
